# Supplementary material for: Effects of Gallic Acid Supplementation on Intestinal Function and Gut Microbial Community Structure in Holothuria leucospilota
Source: Aquac Nutr. 2026 Jul 24;2026:5350878. doi: 10.1155/anu/5350878 (PMC13400708; doi:10.1155/anu/5350878)
Supplement: Supplementary file 1 — Supporting Information 1 Table S1: Summary statistics of transcriptome sequencing data for each sample. Table S2: Principal coordinates analysis (PCoA) coordinates of transcriptomic profiles for all samples. Table S3: Summary of differentially expressed genes (DEGs) identified in pairwise comparisons among experimental groups. Table S4: Gene expression matrix of transcriptomic profiles across experimental groups. Table S5: KEGG pathway enrichment analysis of differentially expressed genes (DEGs). Table S6: Numbers of taxonomic units detected at each taxonomic rank in microbial sequencing data for each sample. Table S7: Phylum‐level taxonomic composition of microbial communities across all samples. Table S8: Class‐level taxonomic composition of microbial communities across all samples. Table S9: Species‐level taxonomic composition of microbial communities across all samples. [file ANU-2026-5350878-s001.xlsx]

## Sheet: S1
Table S1. Summary statistics of transcriptome sequencing data for each sample
Sample	Raw Reads	Clean Reads	Mean_len(bp)	Mean_Q
Con1	61559	52128	1420	20.04
Con2	78446	66332	1424	20.24
Con3	67821	57693	1422	20.22
Con4	70912	60883	1419	20.08
GA1-1	57404	47768	1407	20.74
GA1-2	78429	55995	1424	17.53
GA1-3	77683	57222	1420	18.9
GA1-4	67846	51932	1406	18.95
GA2-1	85497	63594	1405	17.74
GA2-2	74597	63983	1454	20.46
GA2-3	81755	58675	1408	17.25
GA2-4	59046	45475	1430	19.01
GA5-1	57629	48116	1417	20.15
GA5-2	78786	60869	1463	19.27
GA5-3	83048	63601	1465	19.35
GA5-4	82794	60915	1454	17.88

## Sheet: S2
Table S2 PCoA coordinates of transcriptomic profiles for all samples
sample	PC1	PC2	group
Con1	-19.3753	39.3875	Con
Con2	-65.7818	-117.551	Con
Con3	19.6175	53.0187	Con
GA1_1	140.092	-24.6772	GA1
GA1_2	116.213	-17.9036	GA1
GA1_3	102.196	-52.7768	GA1
GA2_1	-39.9036	30.7295	GA2
GA2_2	-57.5608	41.3021	GA2
GA2_3	-99.6538	51.6486	GA2
GA5_1	-10.9034	45.6856	GA5
GA5_2	-103.01	-107.807	GA5
GA5_3	18.0706	58.9434	GA5

## Sheet: S3
Table S3 Summary of differentially expressed genes (DEGs) identified in pairwise comparisons among experimental groups
Comparison	Upregulated	Downregulated	Total
GA1_vs_Con	1153	1053	2206
GA2_vs_Con	568	415	983
GA2_vs_GA1	1393	1268	2661
GA5_vs_Con	318	315	633
GA5_vs_GA1	1074	999	2073
GA5_vs_GA2	388	434	822

## Sheet: S4
Table S4 Gene expression matrix of transcriptomic profiles across experimental groups
	Con	GA1	GA2	GA5
Hl-00003	10.5139	1.96529	3.83335	8.94385
Hl-00018	7.76915	28.4391	29.7894	38.6565
Hl-00058	18.5908	44.4058	15.0099	47.8487
Hl-00060	30.9609	18.2795	37.0785	94.8324
Hl-00091	13.0046	4.84946	22.9369	24.2768
Hl-00099	51.5151	13.564	14.8455	24.3912
Hl-00103	22.0088	16.6855	58.4247	24.2458
Hl-00109	1.36722	3.36419	0.895481	10.3693
Hl-00111	15.5037	34.7663	7.03405	11.6772
Hl-00113	13.6325	39.255	26.2384	20.9266
Hl-00117	20.6044	38.421	9.97562	8.08035
Hl-00148	46.8368	57.7272	16.0168	15.6452
Hl-00190	5.40857	6.58271	1.1801	9.1032
Hl-00233	162.013	172.994	49.4447	90.418
Hl-00236	8.55522	10.2256	2.49149	78.2052
Hl-00245	0.0977422	9.87024	0	0.180073
Hl-00255	14.1405	13.1957	22.2196	13.2348
Hl-00309	221.228	0.215791	520.178	244.546
Hl-00310	145.421	0	295.414	319.496
Hl-00312	8.96372	3.8802	38.8248	27.6075
Hl-00313	327.979	0.0418068	978.916	346.044
Hl-00320	6.54704	29.2488	1.22803	3.11513
Hl-00352	18.3392	4.3793	21.4138	5.9758
Hl-00378	7.73018	19.2808	7.72065	23.5547
Hl-00385	121.672	197.434	233.699	210.366
Hl-00439	0.605002	18.8887	3.30125	9.65319
Hl-00443	20.9433	49.4743	12.4003	11.9401
Hl-00473	9.58982	31.4627	3.86901	6.86879
Hl-00480	20.551	5.82882	26.0858	9.56345
Hl-00500	120.752	78.5574	96.8136	159.77
Hl-00515	20.3891	7.10801	19.8071	25.6871
Hl-00527	19.2623	92.681	38.8971	28.2938
Hl-00530	56.9675	80.0198	17.034	27.9384
Hl-00568	0.172349	1.9969	0.270677	6.98982
Hl-00569	6.6776	16.5305	2.22108	5.80979
Hl-00572	269.38	0.881423	4.1043	16.7896
Hl-00574	2.0161	19.8966	2.39524	2.02139
Hl-00608	6.28753	2.54201	18.7384	5.64755
Hl-00621	1.4814	0.159498	3.83699	0.902652
Hl-00634	0.76154	19.164	0.621788	0
Hl-00647	0.0484759	0.187415	8.30017	3.65545
Hl-00661	19.0623	26.1241	15.419	0.104615
Hl-00743	1.70318	13.0193	6.70453	15.5481
Hl-00851	30.0849	1.56142	28.8131	6.04253
Hl-00861	0.405273	18.2053	0.47054	1.8803
Hl-00867	4.42742	15.1484	1.24981	3.47199
Hl-00872	17.7256	18.4082	32.6312	12.045
Hl-00882	416.688	257.404	440.302	283.197
Hl-00896	0.145428	4.8114	0	0.20641
Hl-00916	0	0.459389	0.299277	20.5365
Hl-00944	4.52426	4.07199	5.88028	0.533115
Hl-00947	1.25216	5.31267	0.216091	15.6054
Hl-00949	5.73658	28.1782	1.82007	31.3211
Hl-00963	5.92492	6.27242	9.3934	16.1627
Hl-00965	3.94921	0.637887	5.50025	10.9162
Hl-00970	10.7226	3.13691	12.4875	2.93052
Hl-00976	62.357	64.9005	123.52	101.263
Hl-00988	21.9974	15.0914	27.2944	67.5165
Hl-01011	11.3612	11.9419	25.7596	23.0244
Hl-01158	0	1.02427	5.43312	0.566663
Hl-01334	8.88958	0	14.2094	14.1207
Hl-01393	29.3205	14.2435	17.1228	33.3283
Hl-01395	0.644459	0	4.47635	1.72413
Hl-01398	1458.18	0	16.4023	24.1964
Hl-01407	0.113336	372.305	1.59015	0
Hl-01408	0.120878	8.89399	0.0509662	0
Hl-01439	101.07	197.174	51.29	170.682
Hl-01518	5.26121	2.42086	0.831185	0.231951
Hl-01576	0	7.37758	0	0
Hl-01583	0	6.51445	0	0
Hl-01611	6.97094	2.37158	20.0819	21.0509
Hl-01613	35.4577	2.09472	15.0397	23.8079
Hl-01724	3.73317	0	2.60581	1.8664
Hl-01730	13.5619	0.14822	33.0987	16.6643
Hl-01732	271.43	156.977	369.582	213.934
Hl-01733	102.835	53.3359	133.662	95.9652
Hl-01734	7.46885	16.9529	8.70074	34.0739
Hl-01745	16.5448	0.861082	0.421154	1.22693
Hl-01748	345.343	2.67652	3175.95	503.242
Hl-01754	137.45	85.1697	379.215	201.589
Hl-01813	237.495	46.1965	265.343	152.358
Hl-01822	0	0	12.235	13.9661
Hl-01824	11.6956	2.76532	15.7242	6.40649
Hl-01827	0.649639	5.82922	0	0.0329923
Hl-01828	0	7.7663	0	0
Hl-01837	2.15374	0.334946	5.09832	2.11923
Hl-01841	0.161239	4.33064	0.309809	0.115473
Hl-01959	5.25741	36.4691	6.12718	9.04458
Hl-01961	12.459	32.6503	22.6254	6.98015
Hl-01973	68.0779	13.6503	82.7233	46.407
Hl-01974	96.6306	107.409	115.327	636.708
Hl-01985	58.0818	24.3046	43.7906	76.1683
Hl-01993	1.17408	12.3283	2.92819	6.10085
Hl-02011	0.108852	7.49823	0	0.110166
Hl-02022	14.9776	12.2458	1.7088	3.58098
Hl-02056	5.69598	35.6956	19.8144	1.36641
Hl-02076	9.81335	0.911357	14.0208	9.06752
Hl-02085	5.09062	1.12194	2.96667	9.13877
Hl-02129	9.81386	2.89763	11.985	6.2905
Hl-02130	0	8.43669	0.274975	0.0348715
Hl-02141	25.3025	27.8913	10.5879	3.46646
Hl-02145	14.0354	2.87693	27.2239	9.63498
Hl-02160	1.49823	0	12.7679	5.22104
Hl-02161	2.10608	0	11.8225	2.84559
Hl-02168	63.3487	42.7817	100.519	32.6118
Hl-02171	0.88118	8.77612	0.854976	0.315065
Hl-02172	3.55578	15.6903	6.87044	3.27046
Hl-02173	216.522	50.3412	475.321	227.264
Hl-02174	17.6433	10.0934	38.6224	25.5939
Hl-02186	97.964	10.4036	78.6489	35.4549
Hl-02188	53.9343	21.9618	70.9473	44.5728
Hl-02200	0.643502	18.2256	0.231502	0.477453
Hl-02218	7.13463	0.896843	10.7963	5.77468
Hl-02219	1.78688	0.30007	3.10381	0.829988
Hl-02232	25.2725	2.85976	2.62694	6.01957
Hl-02239	7.81134	1.75309	1.12543	0.88768
Hl-02258	11.7694	3.88882	14.599	12.0083
Hl-02264	0.191917	0.125421	46.0711	0.128623
Hl-02282	13.8893	68.0255	16.2418	42.0961
Hl-02294	6.29277	12.1955	14.5187	0.684276
Hl-02315	4.82099	0.880484	12.9388	7.63233
Hl-02340	4.47704	0.131351	0.366957	1.24336
Hl-02341	7.66285	0	1.02352	0
Hl-02357	3.4416	6.58107	0.619768	1.024
Hl-02362	43.6211	29.0061	24.1837	0.348715
Hl-02380	17.6217	25.7401	1.36018	1.28425
Hl-02393	3.45063	11.3508	10.07	1.80427
Hl-02506	0.285186	8.31249	0	0.572406
Hl-02511	27.9176	26.766	7.32434	47.437
Hl-02513	22.9191	0.344906	62.3628	21.7814
Hl-02520	7.9919	13.7423	18.8628	40.7658
Hl-02523	64.5593	0.121969	6.06059	159.372
Hl-02524	202.9	0.0938221	13.9403	20.3731
Hl-02525	25.6693	0.722091	2.46697	293.119
Hl-02526	47.1175	24.2788	189.689	63.5038
Hl-02527	356.398	274.261	453.181	626.123
Hl-02529	7.44159	0.840183	13.7835	7.76798
Hl-02530	30.0297	23.8541	31.6994	32.3506
Hl-02531	35.1771	34.0072	57.1374	53.5437
Hl-02532	111.761	86.0523	140.951	163.356
Hl-02533	11.3381	10.7779	20.2926	30.2179
Hl-02537	0.396733	15.3259	0.303585	0.0348715
Hl-02544	126.434	45.7027	136.605	120.18
Hl-02545	28.0545	10.7479	58.1822	48.8553
Hl-02608	18.7155	58.4749	9.95834	13.8617
Hl-02616	1.16625	64.5455	0.0305797	0.176498
Hl-02619	63.0771	131.032	41.8213	69.0198
Hl-02621	30.2865	13.225	32.7545	17.356
Hl-02626	113.673	70.482	133.033	110.916
Hl-02649	95.6231	98.134	178.357	179.487
Hl-02651	127.57	34.7545	288.144	88.728
Hl-02653	0.330312	8.55081	0.202138	0.944987
Hl-02654	0.299708	8.73861	0.081546	0
Hl-02655	0	89.8298	0	0.626854
Hl-02675	92.504	78.599	110.573	109.127
Hl-02679	49.6165	30.951	54.4442	74.2875
Hl-02693	1.35494	2.49583	0.126053	6.51709
Hl-02697	53.9562	80.2501	19.4751	54.2588
Hl-02701	17.428	11.8464	30.3353	0.358634
Hl-02707	2.95682	1.35463	4.08998	2.25172
Hl-02708	0.886265	2.40001	9.4682	0.156714
Hl-02717	0	10.9735	0	0
Hl-02720	38.7305	0.0562244	89.4643	119.23
Hl-02722	152.659	0.0313551	450.704	190.603
Hl-02723	3.54008	0	41.365	4.06253
Hl-02724	86.8827	0	378.49	69.7528
Hl-02737	1.54056	56.6047	1.29454	4.28329
Hl-02745	7.75024	3.0985	23.4743	4.12727
Hl-02757	30.4646	3.13322	29.7367	131.439
Hl-02759	53.1655	24.092	44.5813	2.05802
Hl-02775	19.8281	3.36679	33.0378	24.9749
Hl-02784	0	16.0825	0	0
Hl-02789	8.75355	0.0843366	0.517894	4.35343
Hl-02833	0	8.409	0	0
Hl-02837	1.00225	12.7761	1.09019	5.65988
Hl-02849	14.3968	70.5464	8.6555	5.80514
Hl-02862	13.9098	107.829	10.462	156.107
Hl-02987	126.372	49.6004	44.3431	90.5403
Hl-03181	26.7121	0.3868	16.9485	10.6518
Hl-03230	22.7458	7.72124	32.0195	29.3636
Hl-03238	15.7594	7.17153	28.3522	12.4782
Hl-03459	637.259	1386.59	366.383	846.339
Hl-03477	34.7551	19.84	43.1753	8.61767
Hl-03479	9.73114	73.8358	6.97852	6.82936
Hl-03486	3.47392	2.30305	7.1897	9.18876
Hl-03493	26.3968	10.4469	44.4938	50.7921
Hl-03494	139.936	51.4169	33.3816	112.616
Hl-03496	5.85719	0.672662	4.8991	4.97558
Hl-03497	32.3274	5.969	24.0892	48.201
Hl-03504	34.2521	7.47814	18.1108	0.651598
Hl-03542	331.559	631.619	110.231	226.11
Hl-03562	46.3505	16.4504	39.0786	43.7535
Hl-03566	109.185	54.6916	41.5225	72.365
Hl-03576	0.594839	6.69833	1.07861	1.95563
Hl-03600	1.12378	94.8736	100.785	2.70343
Hl-03601	8.13564	300.929	110.269	59.1578
Hl-03629	60.8057	20.2599	48.5373	63.3707
Hl-03630	27.1763	13.4724	38.0416	40.3796
Hl-03634	35.5229	20.7449	39.118	36.5598
Hl-03635	53.9768	11.7601	35.7598	34.327
Hl-03656	37.9351	29.0152	40.2922	30.0055
Hl-03659	11.8574	0	34.152	20.1819
Hl-03670	0.513678	4.38366	25.0177	4.87513
Hl-03682	32.4633	206.935	8.72382	233.859
Hl-03694	7.46868	44.1752	43.4223	0.033646
Hl-03724	8.86951	0	0.43831	5.17269
Hl-03742	9.87366	5.68026	58.1809	40.4772
Hl-03745	28.8778	6.10345	24.3822	18.5433
Hl-03765	13.9839	15.2444	0.884818	11.5527
Hl-03784	8.09513	69.712	19.5659	29.3036
Hl-03814	406.594	614.17	247.113	196.884
Hl-03915	0.477758	0	67.0193	4.90188
Hl-03956	17.171	10.8925	245.796	7.4123
Hl-03957	3.94998	3.47674	91.4253	0.909756
Hl-03960	174.3	4.02884	802.554	332.933
Hl-03965	1.09293	0	3.6527	0.181074
Hl-03989	12.2644	0.197026	0.407671	0.0348715
Hl-03992	0.0848329	10.9822	0	0.0523073
Hl-03997	0.223873	4.40775	11.5367	0.148465
Hl-04003	13.6558	1.77858	15.3207	11.9489
Hl-04024	2243.77	1.54176	14569.7	1419.5
Hl-04029	4.11615	3.01306	10.3449	6.35143
Hl-04031	180.853	22.5649	77.095	59.8234
Hl-04055	5.10581	0.15751	7.76902	2.95442
Hl-04073	20.4687	57.365	20.7506	24.8981
Hl-04079	17.9245	2.88445	3.58012	3.01621
Hl-04129	459.582	0.534717	1974.48	49.9845
Hl-04130	187.829	0	353.567	31.987
Hl-04147	2.95424	1.87834	0.365976	9.40328
Hl-04150	138.774	18.1024	0.0999706	0.329923
Hl-04165	0.457359	0.0938221	38.7558	8.52264
Hl-04167	120.091	363.176	66.4463	141.166
Hl-04172	37.9431	31.8012	44.4665	50.8098
Hl-04203	0	3.42816	0	12.2203
Hl-04204	0	37.2589	0.191831	117.788
Hl-04223	14.3685	105.602	22.697	99.7673
Hl-04251	0.370134	11.1419	0.167443	0.131969
Hl-04260	7.84183	2.09094	16.2834	8.9753
Hl-04261	21.476	4.08939	31.1861	39.2717
Hl-04277	8.45284	239.57	2.37242	0.490587
Hl-04279	0.775615	84.3611	0.178078	0.0691711
Hl-04283	35.6408	32.3185	47.9872	34.5158
Hl-04285	0.253988	12.9929	0.126652	0.0174358
Hl-04312	9.24725	2.25402	9.78139	3.16267
Hl-04330	52.733	22.5009	43.0768	39.82
Hl-04349	3.36364	100.554	2.91123	33.267
Hl-04366	13.1611	0.965303	18.2822	1.45809
Hl-04394	0	7.37949	0.0305797	0
Hl-04400	17.168	0	74.1517	2.72353
Hl-04406	26.1164	0	16.2952	46.3459
Hl-04409	3.33827	0.42925	19.6314	5.40322
Hl-04416	0	0.149932	1.46783	10.1699
Hl-04417	0.027213	0.841335	0.7543	15.3768
Hl-04426	7.42915	0	0	13.4691
Hl-04433	40.5911	16.5596	0.411846	0.395908
Hl-04435	1.02886	2.20249	9.78574	0.0435894
Hl-04442	19.4375	0.0313551	4.56197	18.4616
Hl-04473	1.61514	49.164	8.14324	20.0524
Hl-04474	0	13.5333	0	0.0412404
Hl-04480	1.76132	5.62599	0.122319	35.061
Hl-04535	4.10069	2.69877	6.41498	0.26811
Hl-04564	365.886	0	4031.53	123.582
Hl-04615	17.6607	2.35493	0.0346954	19.5476
Hl-04616	28.2201	4.25014	0	11.9505
Hl-04619	66.3875	48.7447	0	33.2123
Hl-04620	73.1218	1.27468	26.6974	21.3931
Hl-04635	0.024238	0.177679	10.0806	28.1155
Hl-04641	0.291084	8.79009	0.706297	1.02803
Hl-04643	0.424663	25.982	32.7322	24.1475
Hl-04667	9.5847	4.15784	7.38122	11.3427
Hl-04733	2413.97	1096.83	1123.62	2140.62
Hl-04766	4.12045	2.80106	0	18.5778
Hl-04804	15.3942	0.100193	7.68913	1.66874
Hl-04814	19.1258	51.8999	14.1441	34.0188
Hl-04821	101.123	78.1606	31.9655	84.4231
Hl-04823	39.7695	205.958	24.9315	41.2104
Hl-04825	4.17385	8.05402	0.464619	4.06552
Hl-04838	238.067	359.99	104.834	153.863
Hl-04843	10.4202	68.288	2.56227	285.068
Hl-04844	475.755	604.318	108.69	361.871
Hl-04854	19.3109	39.7336	1.39317	10.7516
Hl-04858	53.0916	63.0747	10.9168	39.0086
Hl-04892	17.3629	22.1531	31.3053	11.9909
Hl-04901	35.8635	64.9154	14.8981	18.8267
Hl-04904	1093.41	47.3063	1839.25	995.737
Hl-04905	0.102736	5.00462	0.0912968	0.487135
Hl-04913	0.206813	10.5546	0.242737	3.2767
Hl-04929	66.5292	188.237	45.777	42.8768
Hl-04934	23.7776	16.6623	27.8309	24.3759
Hl-04935	1.11976	47.036	2.97415	1.42806
Hl-04938	79.4125	185.809	62.4873	48.2843
Hl-04956	86.9626	113.335	94.7856	38.5698
Hl-04960	19.4059	71.7978	15.3881	47.7204
Hl-04964	0.766398	1.01571	3.43862	25.9073
Hl-04965	0.184614	17.4971	0.338974	0.0940175
Hl-04972	8.56649	18.7136	19.2481	9.6475
Hl-04988	25.9062	49.4164	15.7672	11.2895
Hl-05013	110.112	74.75	22.6867	35.5399
Hl-05014	10.2114	21.7341	6.84603	5.52059
Hl-05025	5.21261	0.0375288	2.86237	11.4741
Hl-05026	31.1346	32.122	6.91396	6.34357
Hl-05064	128.274	271.147	57.0707	47.4138
Hl-05070	3.70647	29.5824	5.85761	26.4322
Hl-05073	77.1763	77.8126	86.9814	119.465
Hl-05083	4.99205	4.26098	11.7795	4.69641
Hl-05086	459.248	248.261	234.996	688.709
Hl-05087	0.420971	5.09211	0.298115	0.218617
Hl-05089	54.7308	42.401	16.0881	26.7228
Hl-05094	0.208633	2.97989	3.92876	0.226457
Hl-05120	21.7936	9.88052	8.22767	10.9
Hl-05129	0.592946	0.631541	16.0381	44.4871
Hl-05168	6.56381	1.80809	22.395	5.0412
Hl-05173	9.85269	0.448359	15.0961	2.20933
Hl-05174	15.5076	0.975926	18.789	12.7801
Hl-05187	391.114	220.954	115.682	184.586
Hl-05195	20.5929	93.0029	26.3982	33.8156
Hl-05206	282.361	470.403	136.195	178.247
Hl-05209	19.8931	34.8157	9.05716	16.3951
Hl-05229	8.03518	28.1768	1.57946	21.269
Hl-05247	8.91026	2.20917	10.8009	2.67915
Hl-05256	37.7348	15.7213	18.6264	17.9153
Hl-05266	29.251	31.4425	24.5553	48.8408
Hl-05326	15.1566	98.3367	13.7427	29.5028
Hl-05351	3.10155	0	3.60493	2.66295
Hl-05360	0.53158	0.403483	3.44329	1.86462
Hl-05369	401.289	464.16	92.1443	94.3587
Hl-05391	2.16694	9.06901	0.520431	0.180767
Hl-05425	1.31923	36.2636	2.21803	3.76638
Hl-05434	41.5783	249.156	16.6707	36.4438
Hl-05440	9.36601	14.2426	1.2214	3.88293
Hl-05460	6.35463	26.8857	4.35888	8.82892
Hl-05467	16.0307	50.4495	7.74578	29.9344
Hl-05471	6.4589	15.5102	4.49802	3.32116
Hl-05483	1.87808	24.6731	1.55262	1.26754
Hl-05484	1.0597	29.7367	1.99966	1.63477
Hl-05496	27.5869	14.7572	9.06021	5.49788
Hl-05502	5.50808	9.70262	6.10399	26.0638
Hl-05505	196.919	121.747	197.786	213.114
Hl-05530	462.748	126.26	134.824	111.861
Hl-05544	22.2938	11.8767	11.8616	7.8638
Hl-05562	0	9.6023	0	0
Hl-05568	186.85	136.99	97.0294	215.113
Hl-05584	247.767	135.879	99.0212	216.376
Hl-05620	95.8994	61.2138	33.398	50.7438
Hl-05624	26.7625	13.2211	21.5129	6.05096
Hl-05626	46.0085	20	71.9602	54.5118
Hl-05629	24.0418	12.5227	26.0185	17.1986
Hl-05641	50.5432	53.1107	41.2538	81.7769
Hl-05678	0.172349	28.4314	0	0.0610252
Hl-05682	0.18968	26.8551	0.208173	3.21311
Hl-05689	15.5415	51.9717	7.09979	11.7165
Hl-05692	62.7816	0.0187415	311.409	109.766
Hl-05693	138.851	0.262381	386.801	215.49
Hl-05694	29.0051	0.178044	106.864	29.2444
Hl-05695	3.59212	0	86.9296	1.02656
Hl-05697	177.851	96.9395	182.543	173.496
Hl-05700	129.114	84.3422	287.526	185.731
Hl-05744	45.2039	53.771	11.7035	7.5708
Hl-05750	42.5689	20.0889	28.4338	18.8311
Hl-05752	3.72428	6.01432	0.886901	12.4681
Hl-05772	2.8751	40.0799	0.436426	0.302797
Hl-05787	38.535	40.048	61.2203	23.3192
Hl-05793	115.864	70.4157	146.498	103.323
Hl-05810	17.4657	10.4901	13.3116	22.6166
Hl-05813	94.1453	18.045	97.5152	91.0066
Hl-05814	1.23038	0.224898	3.28459	2.05147
Hl-05821	20.4444	7.31868	15.3141	0
Hl-05826	4.23025	4.61583	7.83006	0.180808
Hl-05835	14.1902	3.30881	13.8312	13.4131
Hl-05849	15.2738	2.28705	28.5298	6.85838
Hl-05861	0	104.412	0.040773	0
Hl-05862	1.61766	13.5832	1.03688	4.79417
Hl-05871	0.751834	5.21912	0.344904	0.416886
Hl-05872	0.262758	6.23858	0.428978	0.077174
Hl-05879	24.943	81.8544	58.1623	46.0374
Hl-05881	19.8606	67.3902	5.07116	73.1239
Hl-05884	275.239	90.4525	360.323	301.654
Hl-05895	78.5089	78.8608	216.234	247.794
Hl-05910	142.432	87.5512	95.8492	117.762
Hl-05925	30.5999	33.8457	35.7086	17.569
Hl-05938	523.219	419.195	131.076	194.885
Hl-05944	148.243	217.204	63.2923	100.368
Hl-05947	72.386	0.0187644	235.574	21.544
Hl-05948	12.6791	0	38.4442	10.7323
Hl-05954	128.455	62.0813	25.0905	39.6223
Hl-05961	18.9585	24.9891	9.88681	4.86307
Hl-05962	0	4.85903	0	0
Hl-05964	0.832621	8.61335	1.05703	1.393
Hl-05968	84.0259	130.873	53.2839	134.978
Hl-05971	0.0484759	4.25783	0	0.169026
Hl-05985	457.654	320.093	282.513	633.704
Hl-05987	7.38386	19.382	2.83471	5.83496
Hl-05989	126.779	90.9608	54.2235	291.304
Hl-05994	22.2771	0	0	0.709335
Hl-06015	7.92873	0	24.4213	4.63305
Hl-06016	12.5985	0	57.447	45.0904
Hl-06031	82.7533	43.8885	48.5013	79.1285
Hl-06041	1182.2	713.541	561.034	1138.62
Hl-06063	28.5787	16.7425	42.4679	62.6806
Hl-06089	14.7445	50.5242	26.022	32.7545
Hl-06090	18.2817	60.6461	14.4466	19.7926
Hl-06092	33.3715	17.5584	22.9955	53.8367
Hl-06094	55.383	117.086	26.225	43.2125
Hl-06101	14.7608	41.5359	12.2474	3.61
Hl-06120	103.333	25.2537	109.407	100.153
Hl-06135	118.72	64.0124	57.8238	55.5987
Hl-06143	15.8416	12.287	1.59223	3.54317
Hl-06174	1.13003	5.59655	5.56088	14.8765
Hl-06175	0.588795	2.83401	4.76333	9.16027
Hl-06177	1.27043	55.4879	7.81327	58.603
Hl-06184	30.8806	215.538	50.3431	645.013
Hl-06229	23.2651	27.5668	53.7708	35.6751
Hl-06231	9.03869	3.6143	8.65404	3.82236
Hl-06234	6.7516	5.07739	11.6052	8.10078
Hl-06238	0	11.2346	0	0.0412404
Hl-06254	0	4.11805	0	0
Hl-06257	93.4482	72.6466	35.5649	43.3351
Hl-06272	292.532	175.439	168.135	206.806
Hl-06300	25.2599	1.73693	25.3538	11.5442
Hl-06302	0.264506	5.78812	0.0260216	0.219025
Hl-06319	74.1033	39.4653	77.7901	62.7079
Hl-06323	6.72669	15.2217	5.05032	3.7169
Hl-06334	0.0484759	5.33696	0	0
Hl-06337	24.622	10.5621	1.84488	9.09607
Hl-06339	6.62032	0	0	0.802046
Hl-06362	4.91336	0.356386	21.281	1.17791
Hl-06380	10.0358	4.62628	12.1518	5.82547
Hl-06385	1.61693	18.7227	0.902722	0.713044
Hl-06386	8.24195	5.28978	14.4856	7.57672
Hl-06390	48.2626	114.791	36.8971	54.4958
Hl-06401	18.7232	9.93309	31.0852	1.79475
Hl-06403	12.4059	0.496456	0	0.359366
Hl-06416	4.12222	7.74141	16.6138	3.65808
Hl-06430	0.470872	12.7596	0.759164	0.353609
Hl-06435	4.89423	1.79193	11.9466	23.682
Hl-06442	0.036284	11.1316	0.00867386	0
Hl-06443	0.036284	4.15277	0	0
Hl-06444	0.0710389	8.14182	0.186214	0
Hl-06453	56.1132	103.03	46.183	368.466
Hl-06454	70.3391	143.436	43.0064	170.053
Hl-06466	41.1458	43.7523	18.1051	3.40259
Hl-06480	197.349	55.8842	44.0248	68.3894
Hl-06494	2.38798	41.7712	1.61865	124.778
Hl-06498	0	29.2934	0.157649	97.5273
Hl-06506	0	7.17426	0.811979	0
Hl-06516	16.1832	73.305	10.1423	27.4443
Hl-06532	0.877695	43.3441	1.06139	1.9964
Hl-06550	1.34597	44.8629	1.30108	13.0337
Hl-06551	19.7947	74.4766	10.7933	5.70586
Hl-06552	7.5043	3.03956	10.9197	4.76364
Hl-06556	141.427	59.3825	465.021	162.107
Hl-06559	4.24561	19.722	21.0904	9.49997
Hl-06589	2.34509	56.7585	3.72981	6.65952
Hl-06602	0.739257	6.45189	0.460903	1.93318
Hl-06609	12.7656	121.634	16.2255	14.1332
Hl-06610	266.454	160.635	235.023	224.666
Hl-06616	185.524	181.302	231.775	79.7872
Hl-06617	0.763496	8.50586	0.0746696	0
Hl-06619	2.85513	22.1671	0.362791	1.54235
Hl-06622	22.6819	21.5667	11.346	4.03647
Hl-06623	234.793	105.829	79.4505	79.4295
Hl-06627	18.7858	8.10399	26.2008	24.8737
Hl-06629	26.611	50.3404	45.9458	35.0457
Hl-06656	250.866	1.66317	334.336	282.32
Hl-06669	8.03696	0.0843366	10.2964	3.6249
Hl-06671	231.781	396.543	180.445	124.535
Hl-06686	19.9847	0	142.122	1.1499
Hl-06687	33.3363	0.121969	324.473	9.7184
Hl-06692	26.0001	16.9981	23.9393	21.3683
Hl-06722	306.254	198.109	104.918	189.866
Hl-06742	79.6189	75.2419	44.6712	121.325
Hl-06743	93.6719	20.5916	73.1675	83.41
Hl-06757	6.14393	19.0731	8.29889	7.57852
Hl-06764	1.58394	101.982	1.32783	1.34879
Hl-06767	60.8836	112.631	26.9327	53.7708
Hl-06771	48.3289	70.9427	3.57363	3.93926
Hl-06776	1.79131	0.354628	4.61797	11.8092
Hl-06785	0.036357	5.77659	0.203422	0.311965
Hl-06797	15.2279	7.18682	1.08446	13.2727
Hl-06821	2.97763	19.5776	1.53035	2.02449
Hl-06834	291.688	131.811	257.588	262.47
Hl-06836	32.8697	4.21316	2.19299	3.54312
Hl-06845	41.7792	62.6161	13.4132	33.6042
Hl-06860	1.99517	11.4769	18.0792	3.39617
Hl-06914	111.913	65.6018	49.9502	75.2637
Hl-06920	171.712	67.5704	161.411	188.826
Hl-06934	48.9352	49.6375	227.474	194.888
Hl-06953	63.5763	62.4374	27.1913	130.444
Hl-07001	90.7609	50.6625	77.8377	65.4263
Hl-07004	0.136211	7.99661	0	0.453734
Hl-07005	0	5.31771	0	0.0342996
Hl-07006	0	10.123	0	0
Hl-07012	0	13.7086	0	0.115473
Hl-07020	52.9914	27.1514	18.2267	14.2902
Hl-07021	0.402172	5.87201	3.32421	0.754591
Hl-07052	7.67063	6.67961	12.463	5.35261
Hl-07053	178.797	80.3816	238.369	175.328
Hl-07055	40.2565	18.7534	21.3926	22.9744
Hl-07077	13.7749	12.1011	19.5885	11.6226
Hl-07084	24.8975	5.66564	21.9151	12.451
Hl-07087	82.4735	0.570906	110.802	57.3489
Hl-07089	0.728271	10.3625	0.224886	0.766994
Hl-07095	8.39172	10.1598	1.09997	0.41872
Hl-07097	32.428	52.0622	22.638	14.6713
Hl-07102	56.9069	24.2175	5.71334	5.50129
Hl-07106	81.9187	46.8662	25.0476	52.7091
Hl-07112	52.2465	45.5726	36.1626	14.642
Hl-07119	0.195994	1.40986	5.89694	0.484443
Hl-07155	2.41162	41.4965	1.33565	1.68705
Hl-07156	58.3244	10.0577	31.0651	35.0904
Hl-07177	14.7748	31.5226	11.43	8.48387
Hl-07178	20.9313	27.0456	12.6715	35.7317
Hl-07180	15.3072	51.7989	5.40689	17.7351
Hl-07192	15.0099	8.69178	25.3265	18.9739
Hl-07196	5.96901	2.23422	31.8784	10.3789
Hl-07199	7.08499	2.55363	3.662	10.4616
Hl-07203	34.5731	24.2654	77.1304	33.6582
Hl-07213	6.06989	27.3508	4.84068	13.2242
Hl-07218	39.0141	65.5051	13.0179	121.095
Hl-07251	0.379079	11.2147	0.213234	2.30411
Hl-07265	41.0494	30.9219	9.7213	14.4467
Hl-07274	4.78259	18.9883	7.31989	8.50226
Hl-07326	211.845	164.995	907.454	183.43
Hl-07328	0	5.60913	0	0
Hl-07330	0.248278	13.4267	0.795346	0.839842
Hl-07338	316.203	177.209	237.755	214.805
Hl-07341	21.1262	26.2229	3.56094	6.14284
Hl-07347	32.1279	66.8316	7.70636	51.1607
Hl-07349	76.5607	30.343	79.5419	75.1799
Hl-07350	73.0211	21.4277	66.7791	83.9416
Hl-07357	3.99539	16.2968	6.02888	4.04942
Hl-07380	5.23556	1.01301	47.2781	7.47498
Hl-07381	21.4585	3.57355	66.4207	45.1587
Hl-07382	10.3582	0.817508	31.5	10.6671
Hl-07383	25.0482	1.86993	56.0944	17.7664
Hl-07402	909.985	430.971	374.33	196.353
Hl-07404	25.3652	0.474841	0.671966	0.909086
Hl-07409	3441.87	4.58735	5206.06	2005.08
Hl-07413	36.5846	0	29.1268	1569.15
Hl-07414	10.5586	0.0313551	2408.91	617.813
Hl-07417	39.3555	27.2048	36.9119	19.5299
Hl-07434	0.603473	15.0308	0.182151	1.23637
Hl-07438	0.388515	10.8067	0.0954124	0.370232
Hl-07455	5.75323	3.9059	10.8735	19.5057
Hl-07464	1206.74	1671	1375.13	2716.86
Hl-07476	26.7928	0.215527	169.754	100.431
Hl-07477	27.4533	0	243.36	87.2599
Hl-07480	0.0727139	0	17.8845	0
Hl-07483	74.853	0	308.92	125.537
Hl-07484	7.54001	11.1145	41.0469	18.1873
Hl-07487	153.02	1522.71	88.6815	144.623
Hl-07500	2.33875	98.125	0.284526	0.679206
Hl-07539	6.4037	18.1434	6.1892	4.69889
Hl-07547	15.7845	44.3638	13.4078	21.0948
Hl-07560	61.2706	46.4827	37.0106	81.4641
Hl-07599	7.68688	7.89682	42.5295	22.2644
Hl-07601	46.8875	21.2564	27.2691	41.6886
Hl-07618	0.0727139	4.71167	0.0520432	0.0247442
Hl-07619	0.996461	7.11748	0.588023	0.196283
Hl-07623	1.26973	9.18666	3.01023	1.87841
Hl-07626	4.85302	0.324343	3.35596	28.0001
Hl-07645	52.4556	28.5188	7.08232	34.4345
Hl-07651	87.198	31.6268	28.8905	167.795
Hl-07660	0.949846	8.29745	0.860854	1.52882
Hl-07680	9.46575	9.98109	21.5035	13.1753
Hl-07692	6.46644	7.60365	26.1345	9.89678
Hl-07693	7.64401	1.38288	24.2356	16.3457
Hl-07694	15.6508	9.16372	28.7644	18.029
Hl-07700	5.05646	18.1635	2.66791	4.16115
Hl-07705	14.1675	7.88481	0.507346	1.25861
Hl-07711	3.76824	14.3213	6.43593	5.56308
Hl-07723	27.6745	12.09	10.4277	9.63893
Hl-07735	39.9694	4.09003	37.463	27.8297
Hl-07761	37.4583	10.3301	73.8212	19.2324
Hl-07763	212.891	101.753	309.461	329.327
Hl-07764	35.4284	34.4436	45.3037	37.3195
Hl-07766	16.8363	31.4021	83.2641	81.4821
Hl-07767	37.6429	1.38091	161.262	37.0667
Hl-07773	51.2956	45.0472	108.624	68.5903
Hl-07777	105.044	12.9422	133.069	92.119
Hl-07780	0.109071	6.68133	11.2471	0
Hl-07785	55.692	114.141	22.7691	53.9347
Hl-07796	66.3534	90.7127	28.841	39.1041
Hl-07802	6.44829	3.02107	0.0280011	3.50474
Hl-07807	41.6907	58.9589	9.03792	3.94204
Hl-07809	34.7163	13.9077	1.087	0.111474
Hl-07844	1.1804	205.308	16.7604	1.87409
Hl-07864	17.7533	40.5569	2.71483	22.0385
Hl-07868	61.0217	28.8726	5.50535	7.33936
Hl-07896	0	11.6546	0	0
Hl-07902	25.586	20.5919	32.6933	51.6164
Hl-07908	31.0907	24.9788	12.9493	5.60936
Hl-07910	56.4312	0	307.186	48.2551
Hl-07913	16.8012	0	129.951	34.546
Hl-07914	3.31545	0	82.758	2.19347
Hl-07915	2.75402	0	84.1495	1.56808
Hl-07941	1.14772	1.05831	1.64164	9.98312
Hl-07952	2.42275	13.6255	0.429714	1.51064
Hl-07955	3.02313	16.2606	4.98962	4.02097
Hl-07956	0.735835	9.14223	4.23209	11.1403
Hl-07962	15.2695	57.7707	8.87592	7.42265
Hl-07964	37.666	165.118	27.0528	17.5491
Hl-07968	3.76871	18.6657	5.89265	4.43885
Hl-07982	18.6631	10.0598	12.6042	12.4793
Hl-07988	5.20347	30.0319	4.6813	16.3148
Hl-07989	18.9212	10.2162	19.4045	23.5536
Hl-08008	337.004	45.2559	465.357	372.256
Hl-08009	441.863	595.778	209.01	709.113
Hl-08015	0.658305	10.8959	0.306432	6.53831
Hl-08020	64.481	52.1552	25.6228	18.6936
Hl-08026	96.9298	52.6556	94.992	70.9424
Hl-08027	49.5496	26.1212	51.7469	40.6327
Hl-08062	51.023	3.71686	34.0158	13.3868
Hl-08063	2.04139	73.7493	2.38857	70.6268
Hl-08074	67.7834	80.4433	24.6031	36.5248
Hl-08083	10.0214	40.5183	9.12953	16.9806
Hl-08084	14.0924	31.4093	8.56273	12.7743
Hl-08101	4.44405	45.1778	2.10378	10.4095
Hl-08111	0	11.3173	0	0
Hl-08123	11.6141	4.41321	6.3915	11.6796
Hl-08124	28.2883	19.9252	29.3336	32.4657
Hl-08130	457.364	1075.03	234.347	736.106
Hl-08136	2.12682	0.910391	2.91238	6.96522
Hl-08137	189.183	19.4485	110.29	95.489
Hl-08141	1.83237	12.2232	0.686987	3.02535
Hl-08153	10.4765	10.6352	20.8824	20.3076
Hl-08157	8.62533	6.84433	7.98863	1.59305
Hl-08159	7.89868	2.98878	8.72125	11.5357
Hl-08167	11.587	1.23783	32.5496	7.6893
Hl-08168	48.4034	33.5572	68.3988	42.9967
Hl-08174	45.4965	58.0266	50.2175	100.831
Hl-08178	48.1856	11.8548	27.5443	34.1765
Hl-08182	2228.47	1560.89	2864.24	1447.85
Hl-08198	155.585	9.5386	0.622928	3.49009
Hl-08230	5.74225	17.2024	3.94975	1.86908
Hl-08236	48.5191	146.206	50.2818	59.5558
Hl-08237	88.2547	98.9749	139.528	71.773
Hl-08240	36.7352	18.5727	32.8519	32.1579
Hl-08241	28.5609	79.4493	26.0944	39.0363
Hl-08250	21.5943	35.902	13.832	43.1091
Hl-08259	1.06673	16.0365	0.71307	1.33537
Hl-08261	14.6937	24.5929	59.4132	8.35407
Hl-08284	132.55	68.7658	208.725	133.897
Hl-08290	0.513989	7.98411	2.43294	1.20356
Hl-08292	0	7.28937	0	0
Hl-08301	144.925	57.4786	42.3636	168.158
Hl-08306	31.0874	26.7285	126.041	29.1757
Hl-08308	17.9045	5.75076	26.3959	30.4526
Hl-08311	32.2128	2.09108	62.6742	33.5225
Hl-08314	16.8478	5.27298	20.7795	42.6731
Hl-08322	223.849	207.471	121.298	443.729
Hl-08336	257.067	147.15	433.728	334.82
Hl-08337	176.526	81.2227	15.416	398.911
Hl-08355	19.1409	0.940776	56.5786	23.4231
Hl-08398	90.8649	183.843	60.0951	82.201
Hl-08399	400.83	429.367	325.18	662.707
Hl-08405	135.909	296.042	74.1793	147.189
Hl-08408	12.4729	31.9707	7.64129	22.7381
Hl-08409	26.8288	25.5063	28.1423	48.3
Hl-08410	0.663371	26.4596	0.52109	1.38345
Hl-08424	11.0669	21.4892	6.82905	29.118
Hl-08444	5.89859	42.8394	9.72912	12.4526
Hl-08448	12.241	32.629	24.3787	15.4975
Hl-08469	309.258	338.593	213.39	581.379
Hl-08484	135.693	55.0065	47.8114	67.8889
Hl-08491	0	18.6193	0	0
Hl-08493	0.13902	12.6352	0	0
Hl-08494	0.0534796	47.1107	0	0.141525
Hl-08496	22.2188	27.0543	39.5317	13.9981
Hl-08507	6.1229	25.5618	7.32447	12.6897
Hl-08530	4.79792	2.94871	9.19117	2.32865
Hl-08539	103.294	22.9149	51.3968	69.1561
Hl-08554	21.8105	2.396	20.5884	18.9005
Hl-08557	30.635	17.3781	32.2709	26.7596
Hl-08585	405.441	11.2806	423.159	1017.14
Hl-08587	20.7715	0.112449	6.82029	104.061
Hl-08590	0.103245	0.0573054	5.3515	0.635102
Hl-08594	19.7576	97.9808	11.9662	34.2014
Hl-08604	498.943	264.184	237.319	525.99
Hl-08625	13.9365	51.257	7.8407	7.92844
Hl-08626	85.5184	41.9367	123.233	133.516
Hl-08639	321.126	275.784	271.729	575.174
Hl-08654	85.5704	69.0966	15.3204	12.6354
Hl-08670	15.0905	9.45827	3.63327	12.1847
Hl-08674	35.8407	22.3969	10.6559	17.3884
Hl-08690	119.367	6.11911	23.1558	202.913
Hl-08695	21.1376	16.2957	3.91815	3.04731
Hl-08704	48.2108	55.8765	46.8611	160.491
Hl-08717	123.525	36.879	60.3814	32.4821
Hl-08730	43.8726	29.7853	48.7543	36.798
Hl-08737	20.4392	4.41646	2.04991	6.17586
Hl-08742	114.751	243.572	62.3044	129.843
Hl-08743	110.333	162.377	47.7669	104.035
Hl-08746	40.1714	41.6053	14.5335	100.085
Hl-08759	121.185	38.5555	137.04	277.074
Hl-08770	47.511	75.1328	7.65561	53.9539
Hl-08775	0	0.110691	3.33849	31.8334
Hl-08776	7.21096	2.03761	5.09579	50.4836
Hl-08778	8.09486	28.26	6.36142	3.9337
Hl-08787	13.7003	17.167	5.89412	57.0944
Hl-08800	19.1204	3.07761	85.1501	29.7287
Hl-08807	39.1693	16.9157	27.9627	45.9419
Hl-08816	136.905	54.1591	91.4722	107.351
Hl-08822	0.218142	11.83	0	5.69958
Hl-08829	34.4948	115.052	28.8602	60.1461
Hl-08844	195.405	102.04	142.488	131.429
Hl-08845	3.49012	13.4855	4.15412	1.73522
Hl-08846	18.6425	24.2696	6.53557	3.42645
Hl-08851	138.606	95.4796	295.073	133.992
Hl-08853	70.5133	29.2263	32.4063	68.353
Hl-08854	246.702	114.766	125.983	388.42
Hl-08876	0.512596	106.764	0.239359	0.392305
Hl-08878	45.8771	38.1582	23.9032	90.3856
Hl-08889	10.5535	0.740575	44.6314	7.07618
Hl-08912	5.03291	2.70699	12.2789	7.0473
Hl-08926	31.8184	25.1258	6.92003	4.21299
Hl-08936	35.6593	11.9002	13.0927	16.9934
Hl-08937	10.4791	23.8433	32.2554	12.0785
Hl-08940	7.41413	2.66455	15.914	45.761
Hl-08942	16.4728	20.4871	56.2237	42.4492
Hl-08958	158.891	73.074	204.333	213.247
Hl-08960	0.251502	0.747297	1.24467	4.44651
Hl-08964	569.227	267.554	575.18	490.173
Hl-08968	41.9904	44.6299	101.23	83.374
Hl-08991	23.1702	17.1896	26.2392	23.7343
Hl-08995	65.9723	33.0979	55.1075	136.992
Hl-09009	81.5587	163.139	133.642	110.888
Hl-09030	202.44	96.1403	74.2094	92.0957
Hl-09032	8.41057	0	0.123414	14.432
Hl-09037	104.515	74.6938	141.151	150.176
Hl-09042	6.19974	0.0655951	5.48243	7.25542
Hl-09048	185.113	143.286	243.614	128.413
Hl-09049	69.9792	30.3442	241.287	27.5997
Hl-09061	137.337	154.963	64.9196	191.998
Hl-09071	17.245	60.6122	16.9278	25.2564
Hl-09078	66.6918	47.0215	58.603	74.5
Hl-09097	104.364	52.0122	119.506	204.868
Hl-09098	166.399	100.976	108.217	81.4129
Hl-09099	64.5476	27.0082	28.5143	29.6796
Hl-09128	47.665	29.9643	15.7265	20.4525
Hl-09142	84.5018	5.8483	258.49	77.614
Hl-09146	63.7134	0.459389	141.171	68.8628
Hl-09158	92.7905	71.0121	68.4679	109.95
Hl-09163	59.8666	40.9161	33.4541	74.2915
Hl-09183	14.0413	1.20802	0.525978	1.03743
Hl-09185	127.339	90.5998	49.6883	56.9038
Hl-09188	90.6442	100.992	53.133	129.534
Hl-09193	3.54842	76.3609	3.28702	14.8183
Hl-09214	4.50777	20.1804	2.65344	4.11512
Hl-09219	30.2634	46.2145	52.8525	27.3873
Hl-09239	16.527	15.3121	51.6364	22.2191
Hl-09243	28.8604	18.5257	9.48718	1.79996
Hl-09256	1.2835	9.02357	1.61538	0.467314
Hl-09257	5.06559	20.416	7.55391	10.3063
Hl-09268	75.7085	47.6421	54.2213	28.9178
Hl-09273	21.6588	3.01395	22.0601	38.156
Hl-09274	6.02819	17.3169	3.54333	4.58051
Hl-09293	282.488	180.194	274.811	301.279
Hl-09312	2.45047	90.3037	6.09904	2.07865
Hl-09374	30.41	0.0375059	18.5047	9.45361
Hl-09378	79.858	121.521	39.8387	61.9678
Hl-09383	34.3177	57.4879	4.84937	13.1025
Hl-09384	216.301	155.083	78.7139	113.627
Hl-09387	30.0675	53.218	55.296	48.4951
Hl-09396	15.8863	1056.89	5.54345	1.59603
Hl-09406	71.3143	34.895	22.2137	58.7355
Hl-09422	9.21616	0.480322	9.68563	6.93448
Hl-09423	87.949	61.388	83.708	110.519
Hl-09434	9.98847	46.3402	11.7759	11.6196
Hl-09469	45.8811	0	57.1724	24.104
Hl-09500	7.40499	1.6585	8.96306	5.77762
Hl-09504	197.887	236.648	66.0558	138.573
Hl-09511	2.16981	52.4062	0.927737	4.68515
Hl-09521	13.4477	95.5704	3.74597	2.63536
Hl-09522	4.8326	40.5042	0.885	0.665415
Hl-09536	863.253	502.638	716.3	463.57
Hl-09548	6.65194	40.2026	7.32141	13.5617
Hl-09549	9.89722	8.60252	14.5542	10.2695
Hl-09563	16.9818	52.9476	3.32577	3.1701
Hl-09567	246.473	199.688	272.901	257.069
Hl-09579	136.057	13.9526	179.696	192.542
Hl-09591	144.278	0.324003	49.5813	36.2835
Hl-09633	39.7137	24.7709	35.104	17.1548
Hl-09634	21.1328	4.86415	15.1993	7.27357
Hl-09635	0.0941744	4.59789	0.192812	0.363165
Hl-09637	25.2101	16.3517	4.23789	12.3981
Hl-09649	261.254	103.177	29.4176	108.121
Hl-09651	337.815	210.783	260.251	178.283
Hl-09654	0	14.3532	0.591461	0
Hl-09659	169.237	74.746	78.9194	97.8954
Hl-09665	211.685	231.957	146.11	396.21
Hl-09674	19.7591	3.52484	7.32677	16.7026
Hl-09690	0.214033	0	3.29708	3.50459
Hl-09701	104.845	91.2423	148.456	125.679
Hl-09713	11.727	0.81238	12.5877	26.548
Hl-09714	0	19.0638	0	0.224786
Hl-09717	37.7025	23.0051	3.79986	2.73504
Hl-09722	117.902	72.3857	60.2862	74.9648
Hl-09726	60.5613	174.868	9.34474	62.4593
Hl-09727	1.06199	12.2536	2.6655	4.83701
Hl-09742	998.958	2049.12	580.355	741.142
Hl-09746	25.4036	62.89	22.7938	35.3818
Hl-09749	3.93529	83.9939	2.30381	7.56226
Hl-09750	0.761852	24.8812	0.154054	1.30664
Hl-09757	10.9809	6.41814	18.9374	8.16839
Hl-09758	101.012	275.539	87.1421	76.4907
Hl-09772	2.10172	0.314378	2.76784	3.67382
Hl-09775	261.424	59.7671	231.875	264.113
Hl-09776	27.5009	7.05529	38.4625	25.0669
Hl-09794	12.9419	1.16718	0.0346954	2.33451
Hl-09798	0.187433	14.4314	0.544055	1.0676
Hl-09799	1.44996	63.7464	3.57245	9.9726
Hl-09802	6.69953	0	10.8078	2.80344
Hl-09817	17.0831	48.4298	12.6032	13.766
Hl-09826	62.0148	79.42	140.588	76.9654
Hl-09831	42.7848	24.9199	33.738	51.0401
Hl-09833	7.54594	1.13686	3.11778	1.92183
Hl-09850	25.0335	19.7707	34.9018	24.5195
Hl-09867	9.00843	0	101.046	57.3528
Hl-09869	2.07413	0.754031	16.4421	14.145
Hl-09870	7.31945	0.365034	73.0426	16.7795
Hl-09871	0.567418	0.951206	11.9078	1.15933
Hl-09874	2154.84	25.3719	571.019	34.7018
Hl-09876	0.117923	21.7196	0.040773	0.0494885
Hl-09885	96.1643	27.1078	77.651	59.8583
Hl-09887	0	100.521	0	0
Hl-09888	0	11.4285	0.521489	0
Hl-09889	33.8014	88.1881	19.5299	37.0491
Hl-09893	0	94.6338	0	0
Hl-09896	9.20714	1.49403	9.7239	4.10762
Hl-09906	17.5135	1.29316	472.758	1.41732
Hl-09907	15.0397	57.4287	18.6207	13.7515
Hl-09951	3.54289	15.1518	3.17711	2.47609
Hl-09963	0.0342452	8.06315	0	0.438398
Hl-09965	0	8.97547	0	0.0412404
Hl-09975	0	24.9653	0	1.14904
Hl-10000	3.05622	178.079	2.04225	38.3918
Hl-10004	41.3174	76.9489	25.566	69.0876
Hl-10007	12.4778	1.9366	21.8029	15.6887
Hl-10010	121.781	110.623	197.017	196.174
Hl-10038	179.592	106.045	111.335	106.319
Hl-10044	12.8877	1.8165	1.17369	1.65972
Hl-10069	5.53989	47.1549	6.29039	9.40084
Hl-10080	19.2539	18.2258	2.87315	3.04221
Hl-10082	2.37206	13.4815	6.19418	3.55951
Hl-10102	3.54133	17.2621	4.40761	3.84818
Hl-10107	3.20871	13.1336	1.13664	4.41741
Hl-10120	21.0215	811.279	15.8458	3.01928
Hl-10126	58.8459	7.68312	137.727	61.2392
Hl-10131	87.9383	35.2954	75.87	40.127
Hl-10162	18.1027	8.69758	51.7001	24.5813
Hl-10187	0.89387	10.8888	0.763384	0.482523
Hl-10190	0.35868	1.47877	6.02322	2.07506
Hl-10191	52.8797	25.319	192.297	44.5455
Hl-10192	11.4536	59.434	25.7563	17.9386
Hl-10232	0.46566	0	0.0693909	13.5609
Hl-10255	0.173338	6.57003	0.969506	2.01439
Hl-10286	85.9071	173.586	78.264	456.167
Hl-10287	561	1017.68	635.69	2256.99
Hl-10289	5.51602	95.6356	6.165	5.99662
Hl-10293	6.03772	44.7773	9.54349	5.38635
Hl-10294	175.397	304.106	86.2303	445.833
Hl-10312	2.71372	21.3207	6.61671	20.6673
Hl-10313	14.7672	12.3622	23.5635	13.9108
Hl-10327	105.474	40.3693	48.2658	38.1982
Hl-10339	283.428	150.746	309.798	218.46
Hl-10340	14.8822	47.0085	17.5229	21.1376
Hl-10341	33.8627	120.434	29.015	29.8411
Hl-10342	75.1894	166.784	21.1983	39.5521
Hl-10420	56.9035	60.4438	4.60828	222.627
Hl-10439	238.22	137.259	131.625	105.207
Hl-10451	1.00683	30.8941	0.569113	1.69416
Hl-10457	521.637	386.968	177.747	241.422
Hl-10460	9.50553	45.7559	9.28432	8.22399
Hl-10470	18.0645	0.759052	0.320784	0.300121
Hl-10509	110.785	91.5544	7.82924	16.9875
Hl-10619	40.8268	85.8318	20.327	47.3971
Hl-10628	0.825786	14.1366	2.93336	0.321945
Hl-10643	467.682	353.943	127.72	326.943
Hl-10665	2.16112	2.74964	17.6466	3.03036
Hl-10666	0.492218	14.0161	0.0713527	0.766696
Hl-10669	26.6634	1.859	8.71682	32.7265
Hl-10760	95.9104	56.7394	51.9511	80.9677
Hl-10769	12.6307	2.57844	16.6128	22.5592
Hl-10776	35.3471	18.9682	12.7254	10.5185
Hl-10788	83.9278	14.7916	151.039	162.808
Hl-10790	22.6435	14.0732	32.416	21.4695
Hl-10792	26.5582	4.21204	42.1449	8.70517
Hl-10793	27.4464	7.46671	37.6645	10.9172
Hl-10797	0.287735	137.914	0.205576	0.430048
Hl-10877	4.24408	0.886112	12.3954	3.03907
Hl-10892	3.44078	0.562933	29.5455	3.56304
Hl-10901	3.49969	4.61445	21.4382	4.01559
Hl-10903	12.3629	7.42243	19.4318	15.352
Hl-10908	197.194	13.9436	176.927	30.1022
Hl-10921	2.42803	12.5329	5.08087	3.10376
Hl-10922	0.0484759	7.86194	0	0.0261537
Hl-10924	0	4.35973	0	0
Hl-11031	0.444179	9.18222	3.4628	3.55575
Hl-11048	0.30753	4.92475	0.121434	0.339483
Hl-11053	42.7824	60.3896	99.4881	83.6116
Hl-11067	6.4555	1.36313	2.61198	11.9534
Hl-11084	1.33144	12.5712	0.546843	3.80236
Hl-11085	0.12119	0.0937762	0	10.3926
Hl-11090	0.275594	0	4.65328	0.383587
Hl-11093	0.027213	0	8.93599	0.0600242
Hl-11122	2.29461	2.25053	10.0481	6.46157
Hl-11173	97.4235	58.1343	56.093	83.8102
Hl-11181	43.8094	24.6625	94.2639	42.712
Hl-11207	37.0815	98.4361	33.6769	33.2243
Hl-11242	98.7344	60.5599	55.5648	78.0898
Hl-11264	42.9226	12.762	9.299	21.7309
Hl-11270	891.406	99.7212	1272.43	605.563
Hl-11279	20.0815	18.3895	3.0706	7.74392
Hl-11284	9.68223	5.00864	13.1276	10.1997
Hl-11288	0.450629	19.3353	0	2.74546
Hl-11305	36.234	53.9118	18.9391	47.3999
Hl-11309	0.273962	0	0	8.81899
Hl-11328	161.451	55.7171	159.552	37.2756
Hl-11330	12.2252	5.27683	13.3164	8.26411
Hl-11343	115.328	90.3918	154.613	162.023
Hl-11371	0.886901	13.9333	0.217115	0.0342996
Hl-11382	66.8224	37.3608	80.0052	67.7216
Hl-11393	41.0191	36.2127	76.318	81.0627
Hl-11452	33.4275	34.3916	66.8773	43.6227
Hl-11464	53.3707	40.5819	60.4428	47.613
Hl-11479	98.1123	168.877	157.716	186.245
Hl-11489	9.62528	19.7572	2.99394	6.89201
Hl-11491	8.32166	24.5821	7.22038	3.58778
Hl-11492	1957.69	0.517591	13968.3	1444.43
Hl-11493	0.12842	2752.65	0.518278	0
Hl-11497	6.01895	33.0611	9.74395	10.457
Hl-11503	2.51039	8.28682	9.15832	4.22221
Hl-11509	15.2393	11.4122	33.2317	22.7778
Hl-11510	3.22079	9.10298	17.6208	3.30399
Hl-11511	15.5034	8.17491	12.886	21.1037
Hl-11515	25.9004	82.0224	12.5125	19.9803
Hl-11516	0.511576	5.57654	0.323224	0.485129
Hl-11517	8.98275	44.0891	7.38036	12.1158
Hl-11525	0.921043	28.8113	0	0
Hl-11537	22.5282	12.9684	25.1749	33.5099
Hl-11538	55.5303	36.1042	46.5045	74.596
Hl-11544	38.2269	33.9763	64.097	29.6594
Hl-11555	3.01992	14.8707	24.4209	23.5829
Hl-11558	12.3444	0.539055	2.81398	0.168005
Hl-11561	223.66	41.9744	566.899	59.9938
Hl-11587	18.8917	63.2272	24.796	19.134
Hl-11614	0.429802	30.006	0.29004	0.380298
Hl-11622	183.094	0.0875795	1027.47	161.862
Hl-11627	35.3759	22.9752	4.0701	42.1319
Hl-11631	9.17672	95.9569	5.31198	16.2165
Hl-11657	5.40215	8.13453	47.2797	6.57989
Hl-11666	1.37559	8.56236	1.16756	2.45758
Hl-11676	2.74722	1.00056	8.88925	4.21455
Hl-11679	2.76379	1.76152	11.0986	3.8805
Hl-11695	21.1795	1.54143	26.6276	14.7896
Hl-11696	16.0513	0.717255	3.66617	8.66278
Hl-11706	333.249	179.645	461.418	613.305
Hl-11707	497.748	85.7755	738.357	986.244
Hl-11753	60.5548	0.700026	94.5837	44.6062
Hl-11762	209.115	116.561	345.621	179.611
Hl-11782	22.1335	4.01735	6.32613	2.81487
Hl-11812	7260.76	0.41771	73123.6	3928.29
Hl-11836	19.2926	24.7103	2.53829	63.6481
Hl-11842	0.181785	13.7481	0.268341	0
Hl-11844	0.0848329	0.225173	0.0305797	5.8543
Hl-11845	22.8854	12.6242	32.8853	32.2392
Hl-11847	53.2731	0.639007	243.219	41.6516
Hl-11848	10.7593	53.9023	6.58592	107.834
Hl-11849	139.701	56.5287	32.8899	163.418
Hl-11854	2083.59	0.196062	18419	1830.68
Hl-11862	3.3937	162.469	0.676385	2.78984
Hl-11901	165.285	128.276	230.766	154.72
Hl-11912	98.9323	12.2717	37.9883	59.7873
Hl-11920	23.2653	43.9263	11.6777	23.7683
Hl-11934	253.213	232.455	721.935	363.053
Hl-11941	83.6951	74.9046	200.703	84.4752
Hl-11984	14.449	55.1847	17.6925	18.7068
Hl-12077	36.5144	16.7256	23.604	20.1261
Hl-12091	34.1028	0.0938221	6.65024	33.7034
Hl-12108	16.3336	65.0642	21.4842	3.9488
Hl-12110	10.7734	6.45716	1.04858	23.2317
Hl-12140	159.463	488.532	94.2729	146.284
Hl-12141	5.42333	4.99947	17.4605	3.56718
Hl-12148	61.8507	15.1807	82.3709	75.7213
Hl-12150	7.11389	0.0375288	21.2494	9.12866
Hl-12166	65.7993	42.2162	71.9106	14.03
Hl-12168	34.0172	113.997	109.183	167.964
Hl-12174	44.5468	33.2859	12.4973	26.6502
Hl-12213	0	7.59003	0	0
Hl-12216	15.1641	116.245	26.5507	17.6106
Hl-12217	145.918	0.114969	106.217	167.99
Hl-12219	275.204	2.08035	460.902	230.969
Hl-12220	4.81609	22.2436	14.788	2.29341
Hl-12247	20.7226	1.83121	20.8361	22.0417
Hl-12267	0	13.7954	0.121338	0
Hl-12303	77.1464	35.6554	15.6455	12.646
Hl-12323	1.67202	76.7941	2.08704	12.4277
Hl-12331	4.9926	39.9393	5.4277	3.71733
Hl-12349	265.187	50.3051	14.2033	36.9373
Hl-12364	3.56444	0.0385754	0.241599	0.619076
Hl-12372	295.242	122.483	163.2	103.365
Hl-12394	129.812	163.943	47.9609	106.92
Hl-12419	1.69601	0.293231	6.10298	2.53064
Hl-12430	0.617922	396.003	0.0346954	0.0247442
Hl-12440	45.014	27.9076	49.3032	19.53
Hl-12441	1.35756	9.83471	1.63581	13.7452
Hl-12444	14.4651	17.0762	6.62822	23.3745
Hl-12470	0.827398	6.50603	0.189748	0.346959
Hl-12471	0.109071	8.39954	0	9.73274
Hl-12487	55.3126	84.7476	132.815	122.449
Hl-12489	2.43326	0.225173	6.33881	3.29697
Hl-12505	2.61911	11.2095	1.57153	2.64873
Hl-12507	4.57172	312.405	2.54847	9.07126
Hl-12518	0.273962	8.42376	1.46536	0.156714
Hl-12519	65.6938	51.6395	98.7189	55.5181
Hl-12534	57.4854	54.1101	74.8389	60.6222
Hl-12550	178.084	608.634	85.491	189.566
Hl-12554	11.7647	44.5169	9.92355	33.9066
Hl-12561	4.74395	6.74622	0.676549	21.1135
Hl-12568	503.835	286.5	198.593	269.676
Hl-12573	73.8639	74.3777	24.2276	18.3482
Hl-12574	5.71075	4.56086	9.64884	8.95969
Hl-12579	0	11.9768	0.0520432	0.21445
Hl-12599	0	9.30214	0	0
Hl-12610	62.5808	144.303	27.6381	31.9296
Hl-12611	15.865	38.0644	6.90349	24.8045
Hl-12613	10.2128	0.710716	14.8224	18.2067
Hl-12622	28.631	68.7116	56.5336	39.2994
Hl-12640	108.55	73.2345	173.752	157.206
Hl-12644	3.06108	56.0093	2.1537	4.66761
Hl-12646	17.2481	42.9827	8.64411	46.1104
Hl-12650	36.6131	62.153	134.919	50.8099
Hl-12667	33.144	194.716	30.2192	27.4793
Hl-12672	20.0764	459.832	3.56492	10.2658
Hl-12679	24.0041	39.7989	23.0642	55.1923
Hl-12700	57.2928	32.4849	24.4593	45.9656
Hl-12704	42.1659	42.2298	9.89084	23.8905
Hl-12706	18.4338	41.9512	8.13374	4.36419
Hl-12716	49.7577	125.366	28.7241	41.555
Hl-12726	90.9468	79.8261	425.32	75.0207
Hl-12742	21.5075	523.076	39.3422	17.5769
Hl-12744	2.64974	53.8953	3.11271	1.69067
Hl-12745	25.7907	365.397	10.5628	6.8201
Hl-12763	232.216	195.412	79.4256	112.239
Hl-12766	18.1071	3.81113	19.1058	12.7149
Hl-12774	30.3743	19.5146	7.11251	10.4437
Hl-12783	108.745	78.1796	83.9219	152.319
Hl-12788	4.85797	18.2059	4.09512	7.43349
Hl-12798	60.2013	84.1795	40.3363	95.7422
Hl-12800	0.145542	4.49008	0.0611595	0.216799
Hl-12802	7.30091	4.49653	28.9475	10.1231
Hl-12815	161.383	303.082	305.152	381.254
Hl-12819	26.3971	20.717	32.0244	18.3876
Hl-12821	43.8292	201.879	32.1904	70.7253
Hl-12822	28.012	177.775	36.5999	28.6351
Hl-12825	2.09323	20.274	2.27173	1.36913
Hl-12839	165.886	323.587	104.2	175.193
Hl-12840	108.232	110.357	153.521	124.574
Hl-12853	5.55878	21.9512	23.6943	5.16528
Hl-12859	7452.35	6198.75	4064.85	11687.3
Hl-12861	66.0511	315.145	614.487	96.6063
Hl-12862	6.64949	83.6608	3.4707	13.2269
Hl-12868	3.36362	26.846	1.87083	3.79766
Hl-12869	2.76998	14.9138	1.21889	3.11466
Hl-12878	8.53749	3.40956	0.0280011	6.34475
Hl-12882	4.39959	1.10575	13.2334	7.50694
Hl-12912	30.2635	15.6213	10.7647	31.4493
Hl-12918	90.7826	133.956	43.8673	61.6894
Hl-12932	114.519	83.7636	110.744	112.735
Hl-12933	204.715	314.806	800.62	124.324
Hl-12959	17.41	7.95292	12.3058	27.9649
Hl-12973	274.03	159.07	95.9113	142.631
Hl-12982	20.6157	83.5907	14.3812	33.1503
Hl-12987	0	6.04738	0	0.217947
Hl-12990	32.9041	7.15402	1.37777	9.02832
Hl-13000	1.60002	36.2392	1.1773	17.5706
Hl-13007	24.1495	0	174.44	89.7485
Hl-13016	17.3845	0.798346	20.0404	17.5502
Hl-13029	19.4543	2.41563	0.530049	21.5932
Hl-13031	220.354	98.1667	92.3481	169.339
Hl-13043	1404.16	927.57	292.367	369.248
Hl-13045	75.6515	6.86627	12.0685	28.8168
Hl-13056	10.0943	1.2046	15.7811	10.8813
Hl-13059	532.518	0	1692.12	378.833
Hl-13069	30.509	20.1029	40.7013	25.3697
Hl-13070	136.033	212.208	54.9823	72.6698
Hl-13075	9.58602	6.28774	1.00522	3.75788
Hl-13097	28.8561	81	6.82437	54.2651
Hl-13109	78.6601	7.39634	24.729	7.49969
Hl-13110	9.83647	0	2.65103	0.840339
Hl-13111	30.4643	0	12.2388	24.7557
Hl-13112	24.1342	0	1.3271	0.600242
Hl-13118	82.6364	14.8279	28.6199	97.5487
Hl-13121	21.4274	6.38837	3.64229	5.33309
Hl-13122	61.0766	21.5969	10.4303	16.0445
Hl-13123	49.2196	5.70894	66.2041	53.2933
Hl-13124	67.4615	0.583253	140.002	55.2139
Hl-13135	52.3782	31.1287	46.4306	44.4505
Hl-13136	169.297	92.5237	108.714	192.921
Hl-13144	23.1099	22.5346	7.46256	3.77149
Hl-13151	8.83249	141.092	0.241938	9.0333
Hl-13153	0.0848329	4.53071	0	0.111474
Hl-13156	0.0256839	6.3842	0.040773	0.235383
Hl-13159	0.323394	9.20717	0.10149	0.297956
Hl-13165	2.13669	9.37059	0.940221	26.2923
Hl-13167	2.86283	14.2456	1.1518	145.017
Hl-13168	29.8945	19.6678	30.8725	24.6899
Hl-13177	62.1301	540.86	40.1533	6.30027
Hl-13180	20.902	64.1494	0.234194	0.152224
Hl-13187	0.811876	7.33959	0.081546	17.4791
Hl-13189	0.036357	211.715	0	0
Hl-13200	22.0168	9.49587	41.6109	63.6112
Hl-13201	198.538	166.455	241.452	325.917
Hl-13206	0	7.17756	0	0
Hl-13211	16.0294	109.427	7.05287	10.4343
Hl-13214	1.33836	20.35	2.71067	4.59667
Hl-13251	41.8291	11.1693	5.8615	10.8481
Hl-13255	46.8978	89.0675	26.778	61.0069
Hl-13257	20.6528	38.3069	44.4629	35.6202
Hl-13276	1.86516	1.95167	0.0353553	6.69863
Hl-13280	3.5496	2.82198	48.5198	5.26072
Hl-13285	232.754	5.08191	338.261	160.468
Hl-13286	51.4822	33.2	25.1182	10.8584
Hl-13290	20.5637	2.5259	11.3041	41.1296
Hl-13314	90.5542	56.6698	67.1868	106.039
Hl-13317	34.2018	38.1829	86.8252	39.1376
Hl-13320	15.408	25.529	11.1356	31.8824
Hl-13328	50.8339	29.3122	50.5127	59.5865
Hl-13333	37.3898	19.7815	27.8404	39.8821
Hl-13334	8.99024	12.9574	40.2123	19.6778
Hl-13338	73.1156	23.5835	63.3979	91.8869
Hl-13350	2.72715	13.8442	3.99133	8.88086
Hl-13356	45.0373	62.6684	11.3134	10.3443
Hl-13361	11.8421	37.3096	5.1283	15.0233
Hl-13380	22.004	53.1145	11.3435	12.6308
Hl-13382	3.46445	0.187415	4.0133	2.4692
Hl-13385	4.44277	1.61182	18.1511	7.45093
Hl-13386	5.10991	0	7.1823	0.305428
Hl-13387	90.5123	63.7825	54.6239	129.265
Hl-13405	153.79	0.0375288	518.213	259.655
Hl-13409	10.8832	26.1816	30.2474	13.0753
Hl-13412	3.18899	9.24545	9.28381	3.45912
Hl-13414	5.63201	18.4084	17.479	6.40414
Hl-13424	23.5454	14.2396	25.0043	15.7791
Hl-13441	1.87708	12.5685	1.74629	2.21386
Hl-13452	45.5209	48.5541	63.5251	44.3717
Hl-13466	173.459	42.4151	27.8544	85.9705
Hl-13469	20.8847	30.4781	5.31703	24.4589
Hl-13476	578.965	293.155	826.773	836.218
Hl-13480	5.72982	0	24.2738	11.4521
Hl-13483	3.93972	2.06547	30.2211	7.53433
Hl-13484	6.92488	2.44438	11.3298	18.585
Hl-13485	32.7924	28.8303	37.1523	88.1003
Hl-13490	98.2752	62.8787	152.218	110.915
Hl-13503	304.045	218.682	94.3977	277.804
Hl-13519	3.79792	2.70703	6.93944	4.7036
Hl-13521	0.0962132	4.12129	0.0509662	0.228315
Hl-13531	0	249.354	0	0.0174358
Hl-13543	135.149	386.287	83.5043	107.514
Hl-13544	29.1924	17.7911	7.68249	16.9092
Hl-13565	46.1743	140.583	27.6501	85.5198
Hl-13572	22.0349	169.417	12.5431	15.9626
Hl-13580	5.44575	1.14291	0.281851	0.279704
Hl-13596	0.12842	28.4217	0.249466	1.02799
Hl-13602	59.8105	36.0768	33.4756	35.1129
Hl-13613	31.0518	12.4131	19.2969	16.4063
Hl-13651	11.9535	18.1459	22.3105	4.63092
Hl-13671	0.829105	9.12709	92.3488	77.4674
Hl-13680	18.0609	27.0562	38.2726	8.14536
Hl-13695	21.4345	69.3873	27.7402	38.2095
Hl-13702	2.6951	0.511918	6.12808	3.87014
Hl-13724	208.142	2.39717	1005.56	134.571
Hl-13772	102.585	59.7534	47.6053	58.039
Hl-13774	11.2499	35.8642	39.249	33.1188
Hl-13786	306.349	203.075	485.438	376.655
Hl-13799	224.923	53.4877	1.52242	34.0861
Hl-13802	4.32619	87.5586	14.3049	217.406
Hl-13820	3.32196	0	4.99573	0.372152
Hl-13837	1.38014	13.3919	1.43522	1.20827
Hl-13846	2.68602	1.59467	0.410518	15.0705
Hl-13847	83.7388	0.720284	38.4583	74.2677
Hl-13880	0	4.62224	0	0
Hl-13888	238.571	178.877	305.202	294.207
Hl-13912	0	21.2485	0	0
Hl-13915	0.181712	35.51	0	0
Hl-13918	0	5.87758	0	0
Hl-13922	0.109071	4.37916	0.251542	0.500061
Hl-13926	5.89302	23.378	11.2644	9.2692
Hl-13931	6.30514	17.1734	3.31435	7.37154
Hl-13959	14.7455	10.8369	0.453531	2.63745
Hl-13968	36.3107	46.4443	31.3742	74.3956
Hl-13977	2.47225	14.9862	3.64167	18.4354
Hl-14012	9.89305	8.32584	43.6507	7.43339
Hl-14014	55.6183	28.0576	178.647	106.543
Hl-14017	3.10855	2.255	9.80614	3.68447
Hl-14018	130.9	0.600461	1624.6	125.067
Hl-14049	32.1814	13.1166	44.4882	16.6771
Hl-14053	13.6495	1.05145	25.9293	15.5153
Hl-14056	38.2667	10.4449	48.8199	28.0332
Hl-14057	5.69471	0.109564	1.39407	1.21836
Hl-14058	13.0157	9.42306	18.957	11.3577
Hl-14068	0.823216	2.99882	9.59809	3.51002
Hl-14074	3.73052	5.95428	10.3258	8.15228
Hl-14082	37.1951	16.9954	49.6807	32.227
Hl-14090	7.41015	0.135549	11.1132	3.16573
Hl-14096	24.5966	34.886	18.7023	61.0369
Hl-14109	2.21681	97.0815	3.35969	6.1478
Hl-14111	53.9042	31.9013	27.3485	51.6307
Hl-14113	0	7.07695	0	0.0348715
Hl-14117	0.213253	71.8746	0	0.0435894
Hl-14118	0	8.15953	0	0
Hl-14126	0	7.19465	0.0346954	0
Hl-14127	0	6.78596	0	0
Hl-14128	0	24.7329	0	0.103471
Hl-14176	1.25661	11.0775	1.21844	3.40392
Hl-14179	22.3385	6.60613	33.0583	11.0463
Hl-14187	1764.75	1084.78	563.272	1166.12
Hl-14206	5.09987	21.7117	3.81264	7.69078
Hl-14208	197.956	12.4986	97.0027	146.056
Hl-14210	68.8027	23.8017	6.17724	48.3781
Hl-14215	17.6127	2.34913	7.95503	16.0275
Hl-14221	3.00814	13.3829	5.12765	15.4277
Hl-14223	0.161812	6.73834	0.11276	0.31694
Hl-14227	139.667	66.7024	18.5013	85.3807
Hl-14230	0.89902	18.2886	0.293834	13.0662
Hl-14235	27.0378	30.1067	0.572475	9.99462
Hl-14238	6.45701	23.1206	4.63602	7.41522
Hl-14239	22.07	79.3818	15.6116	18.7989
Hl-14243	46.1967	27.8069	49.9593	53.4562
Hl-14247	2.20026	14.6457	1.58067	0.819367
Hl-14251	0.781554	10.9501	0.941055	3.8616
Hl-14253	7.90323	1.542	6.57594	6.66992
Hl-14254	88.4559	101.44	29.2599	40.5073
Hl-14261	6.23378	6.88361	2.38077	0.349875
Hl-14269	12.8052	34.8466	21.5513	9.46977
Hl-14293	79.0557	44.3583	30.0624	38.4776
Hl-14294	0.238801	0.34682	0	8.10399
Hl-14299	2546.82	4337.51	1633.83	3886.69
Hl-14306	8.26995	6.84455	8.57644	27.4479
Hl-14313	6.50343	25.0685	48.9982	5.87327
Hl-14314	3.6222	11.7493	24.6895	2.30177
Hl-14318	270.686	665.03	100.46	14.5047
Hl-14333	0	6.53476	0	0.0261537
Hl-14347	11.3368	22.4869	7.39379	2.58049
Hl-14349	35.6527	20.6144	51.6897	14.7044
Hl-14354	122.932	66.514	360.939	160.309
Hl-14356	24.0948	0.288758	143.279	16.1402
Hl-14382	138.642	0.256253	792.01	126.98
Hl-14386	11.0282	102.73	4.62688	26.6016
Hl-14392	50.7091	29.2663	22.4586	17.2987
Hl-14393	0.369998	0.925873	14.9602	0.322562
Hl-14410	175.112	59.1176	159.043	197.191
Hl-14415	2.02038	109.182	1.75589	44.6228
Hl-14418	5.14645	14.9541	0.288121	7.02604
Hl-14432	39.7213	37.0358	12.2316	2.7449
Hl-14434	0	7.25658	0.523278	6.75518
Hl-14441	0.0484759	55.8646	0.221448	0.355431
Hl-14456	56.1235	156.946	126.134	56.7838
Hl-14460	0	0	0	12.0504
Hl-14468	1.41262	22.4224	0.713416	1.25464
Hl-14470	1.3237	0.103078	4.84446	16.688
Hl-14473	67.0336	24.4176	60.6393	84.4686
Hl-14474	68.2339	18.0524	54.7732	57.1868
Hl-14478	36.5311	94.9266	33.6221	63.598
Hl-14488	196.468	1010.53	77.1951	96.8051
Hl-14491	40.269	14.2911	3.35014	5.30064
Hl-14496	22.275	82.1732	0.691563	12.2958
Hl-14500	3.53909	13.2709	2.54604	3.37709
Hl-14510	50.9735	125.02	95.2042	91.1886
Hl-14511	1.16628	8.75207	1.82111	1.13772
Hl-14516	26.7538	115.654	9.51059	15.5486
Hl-14519	0.0171226	12.3658	0	0
Hl-14520	3.59325	14.3199	2.22201	2.89962
Hl-14567	24.473	79.7339	22.2472	26.7042
Hl-14584	30.4651	2.63664	249.149	20.5742
Hl-14585	1039.63	47.0896	1424.24	2883.98
Hl-14594	28.7498	11.1885	3.60742	3.85694
Hl-14595	17.2723	20.4063	4.18942	4.75312
Hl-14606	81.0531	60.6649	26.8396	54.3481
Hl-14612	39.2295	56.9407	10.8355	9.85293
Hl-14613	74.8348	68.5277	28.3926	106.105
Hl-14616	0.536366	9.69124	0.0954124	0.835822
Hl-14618	135.36	36.5123	223.347	90.2455
Hl-14619	74.2428	119.556	38.5995	358.552
Hl-14621	34.668	0.253136	94.8504	19.204
Hl-14635	0.508997	3242.18	0.700088	0.217947
Hl-14644	0	14.6509	0	0
Hl-14660	118.482	112.348	33.6982	51.0818
Hl-14676	19.0444	14.0844	39.061	27.6989
Hl-14688	21.3327	29.5396	17.0188	5.82095
Hl-14700	77.1151	7.47302	6.89181	1.08047
Hl-14701	34.9894	20.2127	22.6587	56.3121
Hl-14705	10.01	29.7657	2.21181	8.66573
Hl-14706	166.16	287.252	56.4701	174.345
Hl-14707	11.4287	23.7006	4.29956	14.6396
Hl-14708	62.7038	31.729	59.6497	91.858
Hl-14737	0.369769	33.2824	0.396652	1.13195
Hl-14743	0	5.45754	0	0.107225
Hl-14769	1.44218	6.6417	0.236156	0.711684
Hl-14771	4.06804	22.142	4.4388	8.07394
Hl-14772	7.21737	35.0021	6.49261	16.1239
Hl-14778	0	8.36918	0.0346954	0.209797
Hl-14780	3.29823	16.4143	2.01854	7.33443
Hl-14788	38.9027	25.8786	11.6288	11.6572
Hl-14791	183.934	119.78	92.42	76.5439
Hl-14804	270.636	141.102	371.228	116.262
Hl-14835	48.6282	129.915	42.0455	61.622
Hl-14858	41.4973	11.404	20.27	49.8314
Hl-14870	0.773908	9.4381	0.239637	0.535341
Hl-14881	7.77759	26.7185	3.60836	3.05854
Hl-14884	1041.86	0.837059	7759.95	982.218
Hl-14885	0.036284	5.26669	0.0346954	0.0610252
Hl-14897	24.8267	2.41884	35.2188	12.909
Hl-14909	86.7976	42.0713	36.3209	51.2341
Hl-14911	150.988	118.604	59.5207	110.614
Hl-14926	5.29861	9.64819	0.101932	0
Hl-14955	1.4931	10.2394	0.859552	1.46334
Hl-14957	20.6091	8.29083	14.2354	9.01431
Hl-14967	1.55862	47.5414	0.228367	0.305101
Hl-14969	0.163497	13.3112	0.0520432	0.0342996
Hl-14974	114.074	86.768	164.161	120.67
Hl-14977	2.22311	3.09783	0.777988	7.70657
Hl-14981	10.2631	14.4274	7.34177	1.37591
Hl-14985	68.9559	113.226	40.7581	104.997
Hl-14993	3.75996	15.1424	7.61219	17.6726
Hl-14995	2.78502	19.2758	8.6108	5.04597
Hl-15014	6781.15	6674.74	54239.7	10810.4
Hl-15024	7.12612	9.28709	0.547389	7.86833
Hl-15035	7.91581	33.1953	10.529	1.41159
Hl-15046	0.510421	6.63466	0	0.209021
Hl-15047	37.4114	4.70216	61.1558	33.0385
Hl-15064	28.0083	14.9728	22.0496	45.3816
Hl-15065	58.5271	18.157	17.951	32.6
Hl-15070	7.66304	29.8296	17.654	25.6288
Hl-15090	28.4555	141.072	9.90824	10.0164
Hl-15092	5.57013	4.01437	19.7061	4.67159
Hl-15093	1.50757	12.3566	0.877203	1.20667
Hl-15118	35.9165	108.795	24.7591	43.679
Hl-15130	14.2538	39.5611	11.2488	16.9168
Hl-15139	19.5697	30.9992	6.85892	5.61626
Hl-15152	28.5793	16.1922	14.0876	26.3362
Hl-15154	928.296	26.0009	1193.04	2573.64
Hl-15156	21.1923	1.12718	0.234194	7.5319
Hl-15157	137.533	4.53771	4.40985	66.5569
Hl-15158	414.012	32.3848	67.4563	396.445
Hl-15172	10.9375	60.5464	6.30431	5.75406
Hl-15186	23.6069	23.5149	4.86503	6.72996
Hl-15187	576.307	3919.16	272.447	284.36
Hl-15188	131.033	801.708	80.495	67.2865
Hl-15205	2.27489	6.34115	0.0653359	4.74478
Hl-15206	42.5723	103.137	25.931	32.2377
Hl-15210	25.6211	44.8757	66.8255	41.9141
Hl-15247	1.85635	33.546	0.205341	4.54717
Hl-15256	41.1066	4.73769	3.72674	23.2149
Hl-15260	96.924	190.036	48.2003	72.3511
Hl-15261	8.26855	0.508533	0.233863	4.54273
Hl-15266	21.245	14.9645	15.8285	32.332
Hl-15289	48.4739	0	1024.75	20.4846
Hl-15292	202.255	0.140733	4182.2	110.848
Hl-15305	198.567	15.7039	248.146	122.044
Hl-15316	645.619	804.789	278.696	647.751
Hl-15328	323.968	268.529	395.163	329.18
Hl-15329	8.4809	7.26011	29.9292	11.6444
Hl-15358	150.867	121.605	34.2498	243.509
Hl-15370	90.5731	152.644	35.7917	19.0787
Hl-15383	48.4949	25.6744	25.9992	25.361
Hl-15387	5.40759	3.51953	14.4578	21.2529
Hl-15404	29.3276	80.0177	23.1582	53.4262
Hl-15407	216.725	1061.18	130.74	292.129
Hl-15436	0.145542	30.7489	0.425019	1.33118
Hl-15467	435.921	248.822	190.451	328.53
Hl-15469	8.14581	44.6501	8.26485	16.8995
Hl-15471	92.5641	66.9224	101.793	99.517
Hl-15473	10.4375	15.6486	11.006	2.4054
Hl-15482	55.6624	34.834	31.7406	67.9717
Hl-15483	35.9288	113.308	26.9526	56.1701
Hl-15486	81.5131	26.0875	74.1361	74.6307
Hl-15492	0.255206	15.8088	0.201322	0.0850953
Hl-15493	137.388	443.384	218.677	83.0957
Hl-15495	3.61986	4.46942	21.6984	6.20885
Hl-15498	22.254	0	40.7028	14.1685
Hl-15499	24.9787	0	156.282	0.695
Hl-15500	1.30165	158.694	2.21713	0.548303
Hl-15521	307.248	163.908	25.8997	60.1149
Hl-15524	9.96376	8.67769	27.3298	0.808312
Hl-15549	125.912	548.463	196.027	280.506
Hl-15565	469.532	241.476	462.609	551.507
Hl-15616	0.335399	5.09497	1.31971	0.242789
Hl-15623	3.77587	1.02717	18.7923	1.15036
Hl-15644	100.247	7.08052	95.1355	47.105
Hl-15655	1.08426	34.0106	1.19489	39.4073
Hl-15658	215.464	23.3996	28.467	26.613
Hl-15660	1.28706	9.22676	0.148975	1.39123
Hl-15680	64.2754	26.6002	55.2892	33.4792
Hl-15707	53.3093	576.515	28.1647	51.4458
Hl-15708	2.27321	25.726	1.05639	2.02974
Hl-15713	7.73307	26.4111	4.58582	9.02551
Hl-15714	20.767	52.8754	10.2884	14.3719
Hl-15715	20.6225	20.2109	1.41798	8.44734
Hl-15716	21.1746	30.4508	6.25833	35.5453
Hl-15726	0	64.7084	0	0
Hl-15749	4.82456	0	20.763	11.7248
Hl-15752	3.38618	0.0375288	15.5397	19.9047
Hl-15754	33.7574	1.01483	90.2848	44.4123
Hl-15755	20.3601	17.3392	9.26865	47.7855
Hl-15758	3.61627	21.04	9.30014	12.9169
Hl-15760	34.9115	145.042	74.5336	124.922
Hl-15805	6.98521	12.9693	24.1671	13.562
Hl-15815	91.2204	17.0323	24.0795	76.2221
Hl-15822	48.6061	39.4757	56.2249	52.6772
Hl-15827	224.226	141.153	109.741	102.375
Hl-15834	125.746	54.3407	108.581	102.785
Hl-15860	9.50185	33.5738	3.31233	5.69861
Hl-15861	0.072568	23.4922	0	0.149773
Hl-15863	0	70.0749	0.081546	0.204061
Hl-15870	0.111297	9.54075	0.0346954	2.02965
Hl-15873	4.79077	9.03514	0.363033	25.1477
Hl-15875	35.6464	37.7229	8.92535	82.5894
Hl-15878	44.4882	24.853	7.63361	13.573
Hl-15883	485.449	43.2682	7.667	16.2507
Hl-15884	38.3765	7.09896	0.490588	0.454629
Hl-15885	36.8538	12.6294	1.57243	10.3946
Hl-15887	5.78122	21.206	50.4311	56.0537
Hl-15896	129.019	75.4021	132.157	82.7734
Hl-15900	0.0171226	2833.11	0.336377	1.13824
Hl-15901	2.93279	6289.65	0	0.206202
Hl-15902	0.835887	470.954	0.0346954	34.6121
Hl-15904	0.12119	58.7146	0	0.0329923
Hl-15907	26.7855	26.026	3.84139	5.95719
Hl-15909	8.15134	0.104517	15.6331	8.83659
Hl-15914	36.0386	4.91173	57.5875	25.6094
Hl-15915	2732.14	72.5765	5805.34	632.279
Hl-15920	21.0706	20.6849	18.7904	7.93332
Hl-15942	45.2405	225.092	33.0621	122.777
Hl-15950	7.24727	6.76562	2.16482	12.8753
Hl-15952	55.5508	22.0262	28.671	19.3134
Hl-15982	0.302975	26.933	0	0.915537
Hl-15994	10.4533	4.5822	1.36511	1.31669
Hl-16002	32.4736	445.088	19.7002	190.216
Hl-16004	7.88599	186.436	9.55854	10.3782
Hl-16015	4.78353	0.168673	24.6986	12.0458
Hl-16028	0.680325	137.452	0	0
Hl-16037	101.628	60.1092	40.5505	108.03
Hl-16051	7.70397	0.671971	9.56474	4.25476
Hl-16061	0	11.5716	0	0.552621
Hl-16064	86.6642	84.7834	1.30108	535.537
Hl-16066	21.1515	18.3927	3.65494	8.66524
Hl-16067	11.8301	44.5348	7.99006	12.7094
Hl-16074	30.5107	57.6134	12.0336	11.1336
Hl-16081	0.468105	40.1879	0.497449	7.12398
Hl-16082	17.9415	2.78636	5.3806	18.1125
Hl-16087	99.1585	60.2341	50.1395	64.7441
Hl-16088	8.646	5.26463	0.792603	0
Hl-16089	4.49343	10.0077	1.56623	0.656983
Hl-16114	36.7057	16.75	53.9765	26.5983
Hl-16122	150.387	471.231	52.6078	205.543
Hl-16127	10.3739	0.0627103	0.060717	0.383444
Hl-16133	0.242161	26.5334	0.106708	0.425983
Hl-16147	5.73928	0	5.10771	5.0628
Hl-16148	34.3521	8.07343	108.985	49.1461
Hl-16149	40.6865	30.047	47.9993	22.8929
Hl-16164	43.5798	97.5835	146.795	125.806
Hl-16171	0.575376	19.6129	0.130108	0.430273
Hl-16172	7.19857	22.3187	5.14353	8.19174
Hl-16179	0.299343	0	35.6885	8.90968
Hl-16181	17.8203	1.65518	0.854125	0.673573
Hl-16184	6.48313	22.3717	16.087	4.07479
Hl-16200	136.735	86.9664	89.3688	282.401
Hl-16224	302.638	1454.91	254.083	356.872
Hl-16225	0	4326.82	0	0
Hl-16228	0.114865	2427.3	0.040773	5.29527
Hl-16235	56.8984	25.5721	36.7917	50.5743
Hl-16236	20.3211	67.279	0.928291	32.5215
Hl-16245	145.168	82.8456	152.76	69.5736
Hl-16250	21.3392	26.3097	35.1077	70.7546
Hl-16253	25.7579	94.7382	28.5484	20.8952
Hl-16255	39.9882	36.3097	13.4922	20.0723
Hl-16256	96.0774	11.4057	75.2778	60.7078
Hl-16261	24.5158	64.3286	15.0459	48.9147
Hl-16269	32.5215	101.133	27.381	5.92328
Hl-16274	0	17.724	0	0.0610252
Hl-16283	56.1735	123.25	68.4938	46.1406
Hl-16288	8.50802	0.568514	0.803843	1.53723
Hl-16296	183.758	523.844	154.59	201.167
Hl-16300	40.9086	10.6216	17.6251	27.7364
Hl-16303	19.2872	11.7708	16.9345	28.1936
Hl-16304	16.4135	7.71281	8.48966	18.5419
Hl-16310	242.522	146.771	189.385	83.7271
Hl-16313	0.298751	20.318	2.28421	0.261537
Hl-16326	42.8269	24.886	28.8301	42.0194
Hl-16383	17.99	6.38771	13.1378	12.1542
Hl-16406	1.55242	2.74879	0.84737	14.4341
Hl-16409	3.90597	0.0418068	20.3659	4.2776
Hl-16429	2.20059	27.5214	1.273	6.64346
Hl-16446	6.00413	109.956	5.46727	6.80138
Hl-16448	20.4573	15.4141	23.102	50.0069
Hl-16474	27.6686	10.4257	33.2962	11.3183
Hl-16477	7.4145	1.61091	7.82966	5.29942
Hl-16481	62.1729	110.741	76.3621	174.963
Hl-16498	54.5453	113.019	25.3234	281.378
Hl-16507	312.37	242.711	244.773	500.941
Hl-16533	1.86414	0.140733	6.11877	1.34355
Hl-16539	384.408	0.0940654	793.077	371.609
Hl-16540	261.526	0.187575	3195.93	24.7209
Hl-16547	206.182	0.888395	1080.78	207.375
Hl-16549	145.806	174.672	39.2697	72.2024
Hl-16556	0.0484759	25.4903	0.116241	0
Hl-16570	37.6951	16.3446	21.1686	25.0656
Hl-16573	113.635	88.4582	43.3899	101.683
Hl-16580	47.5167	61.2134	123.673	61.8764
Hl-16585	0	0	0	9.31404
Hl-16602	78.0829	39.4772	61.1426	53.0226
Hl-16610	11.27	48.5062	10.7995	11.2832
Hl-16628	0.0342452	10.214	0	0.171498
Hl-16645	77.8006	135.387	43.8312	116.329
Hl-16646	62.7954	110.24	33.8765	44.8944
Hl-16649	1.07712	16.2847	0.684174	0.490154
Hl-16663	2.10772	0.371405	0.601402	3.83331
Hl-16670	0.739641	9.80315	0.743356	2.2959
Hl-16673	7.86819	38.2334	8.79689	11.0454
Hl-16681	186.387	103.645	56.478	81.7685
Hl-16710	40.0251	135.452	42.5322	48.9738
Hl-16725	46.707	187.738	13.5861	33.753
Hl-16737	126.582	0.0940654	1722.74	197.898
Hl-16741	12.8366	37.5761	17.2535	21.748
Hl-16787	8.00801	20.344	22.1703	3.84341
Hl-16791	84.1491	52.4129	50.6904	60.1983
Hl-16795	0.412295	13.4489	0.356192	0.274397
Hl-16802	80.1145	148.784	42.2729	110.49
Hl-16816	0.617922	12.1766	0.176776	2.42274
Hl-16817	0	13.3197	0	0.102899
Hl-16826	0.974001	7.5936	2.00376	1.40966
Hl-16839	8.04303	3.83157	60.002	5.14086
Hl-16841	23.8869	146.832	29.8213	39.5507
Hl-16843	15232.3	6715.84	32055.9	60371
Hl-16845	11482.8	2992.18	30985.7	54684.1
Hl-16872	911.719	785.345	311.596	573.815
Hl-16891	8.48415	3.42794	22.3852	9.51607
Hl-16906	45.4312	20.3864	6.79772	4.49654
Hl-16920	9.23202	27.5478	6.05408	121.051
Hl-16938	81.9014	127.804	151.859	33.9501
Hl-16951	44.68	54.0128	74.003	32.6165
Hl-16952	40.9042	0.0940654	167.983	72.0911
Hl-16956	489.062	131.226	58.0209	82.5781
Hl-16957	56.6732	13.0931	10.2473	10.3748
Hl-16980	35.6991	13.2708	34.3163	28.6959
Hl-16986	44.6749	28.5265	14.1044	23.409
Hl-17002	9.95786	31.743	8.83285	8.70826
Hl-17012	151.773	5.3572	25.5301	22.6174
Hl-17016	14.3305	42.1418	11.845	7.53453
Hl-17026	0	17.8008	0.112126	0
Hl-17058	41.4393	413.118	22.6008	112.389
Hl-17064	70.3462	38.1963	44.1794	26.6901
Hl-17065	0	7.74403	0	0
Hl-17085	10.4241	5.67572	23.2107	11.6502
Hl-17096	7.60293	23.4308	19.3566	16.2593
Hl-17098	0	5.27518	0	0.0348715
Hl-17101	0.181785	178.5	0	0.338118
Hl-17143	3.5054	11.5548	15.1108	6.15517
Hl-17150	20.3638	28.8112	62.2634	27.7468
Hl-17171	35.8349	187.593	22.8314	44.1117
Hl-17178	30.5773	41.5892	6.50463	9.11014
Hl-17181	17.865	30.56	8.51572	19.8483
Hl-17238	45.8598	91.5131	37.905	24.0804
Hl-17266	0	6.39976	0.081546	0.584621
Hl-17268	20.889	15.7419	130.079	36.0913
Hl-17269	79.735	32.7829	308.059	103.397
Hl-17273	16.796	11.1545	55.9494	5.67932
Hl-17301	0.72568	524.369	0.186674	0.128889
Hl-17326	0.122636	20.5103	0.0346954	0
Hl-17330	12.7087	50.5982	34.0532	45.4513
Hl-17331	3.74543	15.6776	2.50535	6.5358
Hl-17414	1.40154	68.8746	6.02809	0.33003
Hl-17415	0.716695	15.8076	0.264739	0.636406
Hl-17416	0.205471	5.63434	0.0509662	0.159001
Hl-17420	52.7958	8.97805	6.90404	21.3903
Hl-17424	68.6766	34.2812	77.2086	55.9849
Hl-17431	17.5725	10.0149	24.6811	10.3862
Hl-17438	59.0551	50.0118	23.2467	32.7225
Hl-17444	26.0209	23.6822	96.1731	32.5696
Hl-17446	41.6159	215.922	25.0098	59.8789
Hl-17457	1.80717	16.2311	3.76436	15.5397
Hl-17460	311.238	163.707	322.201	268.03
Hl-17468	95.5277	13.6784	725.462	101.674
Hl-17476	268.278	206.302	178.581	308.325
Hl-17479	24.4414	24.615	37.9915	26.3486
Hl-17481	8.74071	17.366	2.74559	9.33904
Hl-17482	2.29609	10.5664	0.244638	3.57939
Hl-17483	448.1	216.972	675.582	550.812
Hl-17493	127.892	103.665	44.1181	57.5902
Hl-17501	7.18423	48.4453	0	0
Hl-17506	0.0484759	12.4172	0	0
Hl-17507	0.700529	13.4864	0.181335	0.480889
Hl-17522	0.384821	9.81411	0.470254	0.240669
Hl-17528	1.96206	103.667	0.938181	0.293262
Hl-17531	0.972441	121.972	0.32668	0.634118
Hl-17572	1166.69	536.657	335.93	398.594
Hl-17573	10.8511	27.6449	6.69184	8.92102
Hl-17596	87.1583	32.108	9.04118	36.5324
Hl-17614	13.3577	31.18	7.50373	11.632
Hl-17620	160.292	275.222	78.963	126.604
Hl-17645	385.075	214.593	257.569	362.423
Hl-17681	361.889	240.369	398.538	295.015
Hl-17695	30.1793	3.88	9.97937	18.0443
Hl-17705	65.2263	15.7597	192.13	44.8468
Hl-17716	151.101	32.5978	56.586	57.6017
Hl-17737	30.5522	12.1061	16.5874	25.5982
Hl-17741	189.868	27.5917	228.816	121.204
Hl-17742	1.70028	1.47426	39.278	1.14189
Hl-17763	2.49892	10.4769	0.659558	3.33151
Hl-17771	4.30487	2.4516	8.2452	43.5325
Hl-17788	41.8282	72.8083	22.6502	44.4577
Hl-17795	0	4.78911	0	0
Hl-17824	23.1038	3.5806	156.68	12.3177
Hl-17837	45.8856	0	328.398	46.0287
Hl-17838	5.56841	49.1689	1.85413	5.79271
Hl-17842	42.2291	0	654.664	26.6392
Hl-17843	20.574	0	89.862	18.3037
Hl-17844	1.8707	0	5.65537	0.564947
Hl-17857	27.3096	105.33	37.7405	38.3617
Hl-17860	37.5241	0	124.323	66.784
Hl-17865	0.340778	16.2485	0.0346954	1.05945
Hl-17882	51.5179	13.8276	6.32555	6.67301
Hl-17888	3.34786	8.2052	2.83589	20.9408
Hl-17903	4.64142	7.33124	21.4212	5.6583
Hl-17904	285.273	2.79438	844.771	181.629
Hl-17911	125.805	188.59	336.296	188.891
Hl-17912	288.152	127.479	31.7036	64.1446
Hl-17924	16.7598	0	58.2629	32.8941
Hl-17946	19.4441	0	41.417	0
Hl-17949	19.2769	0	2.60575	0
Hl-17950	29.052	5.48708	36.0045	4.37957
Hl-17962	291.293	129.608	282.806	186.68
Hl-17963	14.1109	0.110691	14.1665	3.21502
Hl-17971	181.146	143.119	82.9395	235.314
Hl-17972	13.9517	4.44553	9.05607	14.9699
Hl-17974	60.8155	20.7875	53.1108	121.312
Hl-17977	8.20827	29.9937	7.53381	9.93673
Hl-17985	44.1486	2.00562	45.5679	24.3211
Hl-17986	26.6965	0	27.8621	15.034
Hl-18011	5.65419	6.48437	14.2679	8.88609
Hl-18012	41.7249	17.884	61.6456	60.5923
Hl-18014	45.7693	36.9785	89.7195	84.3233
Hl-18016	5.01502	70.9591	10.0072	11.7019
Hl-18033	72.3619	42.1226	59.9776	30.7946
Hl-18041	81.4994	3.48845	57.8186	119.498
Hl-18062	11.6891	29.8536	4.75204	11.1479
Hl-18064	38.6519	101.791	39.0607	48.107
Hl-18067	8.36589	23.5306	7.40569	7.81748
Hl-18086	60.5165	164.838	101.741	93.5504
Hl-18090	159.213	113.692	182.925	247.014
Hl-18104	7.75392	20.6209	2.43376	21.7285
Hl-18105	57.7497	137.102	21.3914	44.0907
Hl-18110	29.2397	154.768	17.0807	20.9299
Hl-18124	5.89723	3.86551	46.369	6.21484
Hl-18129	35.447	0.288849	97.0317	12.0424
Hl-18131	15.1945	1.41366	23.8285	12.5414
Hl-18144	4.19901	3.53826	9.27024	4.1407
Hl-18151	0.280182	7.43624	0.657249	0.0171498
Hl-18165	52.9557	32.2625	52.4261	72.5746
Hl-18168	16.7711	17.7234	6.37158	4.66846
Hl-18169	42.6174	95.9676	22.2478	27.1644
Hl-18171	10.7004	2.24252	3.12038	3.90922
Hl-18173	28.9045	57.886	18.1699	5.90804
Hl-18201	24.8443	121.568	4.24298	4.77173
Hl-18205	40.8212	18.4575	22.183	15.6692
Hl-18212	145.16	29.6046	5.79474	28.3811
Hl-18218	316.163	100.167	111.884	195.013
Hl-18226	9.09293	7.7417	21.5967	25.5129
Hl-18240	55.6367	0.263097	3.42446	37.1837
Hl-18242	40.1346	9.862	67.8134	51.6673
Hl-18243	266.858	51.2593	14.6548	345.469
Hl-18246	3.1316	6.43855	2.33998	0.273396
Hl-18248	9.90679	76.015	8.91645	64.477
Hl-18256	22.1723	1.79441	192.076	33.5471
Hl-18265	0.581711	6.39287	2.15619	29.7796
Hl-18301	35.3229	27.2774	42.3805	20.9973
Hl-18314	0.416498	7.167	0.312345	0.770895
Hl-18334	34.928	66.9529	20.5473	44.0024
Hl-18352	175.937	260.835	69.0928	80.2923
Hl-18370	32.6076	20.8907	1.74305	22.3839
Hl-18390	14.4686	9.69143	18.9025	25.7251
Hl-18399	484.89	82.3638	484.675	409.22
Hl-18402	122.679	68.3228	70.063	69.4447
Hl-18429	3.49598	10.79	1.03212	2.75698
Hl-18456	9.11697	54.5525	5.60115	6.0765
Hl-18459	169.004	51.7073	31.2098	27.1108
Hl-18488	0.653155	8.40358	0.801935	0.676681
Hl-18511	6.02815	6.55895	13.1107	25.3481
Hl-18528	3.2022	31.1223	0.272371	2.33424
Hl-18536	19.5042	3.18613	35.9784	19.823
Hl-18541	0.036284	0	3.22753	0.15108
Hl-18558	50.6901	32.1063	14.7984	27.6366
Hl-18560	16.1248	13.4527	28.406	19.9697
Hl-18562	24.7674	0.346832	184.057	79.8992
Hl-18563	12.5119	9.79235	33.5112	8.97134
Hl-18564	746.242	414.993	710.222	691.724
Hl-18571	126.1	70.3154	101.69	124.382
Hl-18593	11.7043	6.79272	0	0
Hl-18603	64.8662	115.986	88.1592	37.1947
Hl-18608	30.65	0.333016	84.4713	101.562
Hl-18620	10.4716	0	31.1765	16.3372
Hl-18625	80.1366	36.9891	82.3699	59.2939
Hl-18626	23.4191	0.759672	21.2438	13.5625
Hl-18627	2.4107	0.282745	1.84032	36.9488
Hl-18628	47.9064	0	81.5703	82.0483
Hl-18634	0.054426	5.80292	0	0.126009
Hl-18639	0	5.19247	0	0
Hl-18640	0	7.42908	0	0
Hl-18643	29.7873	18.6706	41.8851	32.509
Hl-18674	122.433	66.3846	116.519	84.139
Hl-18684	14.8552	4.79378	8.13503	9.25134
Hl-18711	0.0624776	2.90976	0.335032	10.1029
Hl-18716	11.1045	41.5213	7.96026	12.6351
Hl-18719	129.921	40.4906	42.5187	15.6683
Hl-18721	54.6262	1.00595	3.86868	0.510429
Hl-18722	15.2375	0.309753	1.44217	0.266169
Hl-18725	7.01366	18.5403	3.47071	4.26295
Hl-18746	131.134	73.3138	93.4936	98.3701
Hl-18754	50.0646	1.65336	169.1	9.90183
Hl-18756	47.4559	67.8971	117.453	69.9617
Hl-18758	4.70373	3.16451	11.4507	9.77186
Hl-18769	206.407	108.603	225.343	186.261
Hl-18773	113.046	70.2617	39.0868	63.2436
Hl-18774	0.920188	7.79933	0.480048	1.23192
Hl-18776	2.42445	12.8694	7.48591	13.0238
Hl-18798	9.18164	4.59471	1.34981	12.785
Hl-18820	6.97682	18.3719	7.73537	19.6467
Hl-18823	24.0694	69.4511	12.0793	33.8563
Hl-18836	51.3515	0.526134	71.9338	0
Hl-18847	75.9927	1.80301	8.66007	4.87059
Hl-18884	0	8.97417	0	0
Hl-18910	19.1526	2.73765	27.5381	15.6841
Hl-18920	0	18.8258	0.157935	0.254959
Hl-18921	10.2279	4.87924	44.4466	22.2739
Hl-18928	115.013	298.817	107.572	155.929
Hl-18930	15.8468	7.26261	2.35815	3.32342
Hl-18935	0.927387	0	4.99174	0.617111
Hl-18936	4.69253	0.100193	17.8842	2.96179
Hl-18943	10.1545	30.6051	1.64259	23.6233
Hl-18946	186.143	20.7557	21.3479	45.059
Hl-18970	2.10289	0.467054	0.515368	6.00036
Hl-18989	21.188	20.9122	29.199	20.6448
Hl-18991	21.8289	45.2683	12.862	23.0313
Hl-19004	8.21421	0	9.08587	2.23429
Hl-19008	66.502	38.2304	6.16506	13.7688
Hl-19018	1.17781	3.65815	6.50811	1.33682
Hl-19026	77.5939	98.2767	37.9043	197.948
Hl-19027	33.7354	106.533	17.7625	96.9314
Hl-19047	1.25084	12.7304	4.11955	7.48824
Hl-19048	6.35052	65.5197	3.18708	5.98183
Hl-19092	3.01665	50.5979	4.11923	6.30814
Hl-19098	47.4359	36.3804	101.593	65.3179
Hl-19102	30.3472	2.17258	18.71	30.696
Hl-19103	4.69313	1.08018	6.99312	7.50797
Hl-19115	10.978	2.47226	24.126	11.9694
Hl-19116	2.83587	0.952393	6.66862	4.07282
Hl-19124	15.5101	37.5444	9.2736	13.7082
Hl-19159	19.7482	11.2329	17.7521	11.6798
Hl-19171	2.5484	2.93529	2.28602	14.4893
Hl-19185	11.5009	45.9974	22.571	11.709
Hl-19195	0	4.05869	0.040773	0
Hl-19202	114.584	35.0204	420.415	133.973
Hl-19220	14.0736	21.3091	10.8071	57.2255
Hl-19228	190.316	103.31	89.4161	112.636
Hl-19238	4.44745	13.6343	7.6804	36.5552
Hl-19244	67.2798	290.967	86.2006	68.7389
Hl-19245	136.946	127.236	252.013	136.463
Hl-19247	189.741	153.36	67.2642	77.5144
Hl-19248	50.7746	86.5535	6.86526	13.9944
Hl-19265	125.037	78.9172	92.0856	137.507
Hl-19270	18.3303	6.21767	5.36326	5.36662
Hl-19272	29.608	70.1468	320.336	51.3571
Hl-19277	116.036	103.118	88.4755	178.297
Hl-19282	14.9448	9.43499	17.5699	9.28444
Hl-19285	66.8615	114.919	34.7649	86.544
Hl-19309	84.9962	135.267	44.2703	249.977
Hl-19341	311.576	205.279	409.918	244.279
Hl-19346	176.807	184.829	166.3	283.248
Hl-19369	6.43682	21.6025	5.80778	12.8555
Hl-19374	122.528	140.777	70.3404	280.275
Hl-19393	28.2376	16.3706	61.1183	32.478
Hl-19395	47.1874	36.5958	8.03467	8.45845
Hl-19396	0.642098	2.59746	8.35699	0.104615
Hl-19419	78.9942	143.904	30.9392	66.5396
Hl-19422	90.452	56.5753	218.799	327.976
Hl-19448	15.4539	18.1852	2.32894	37.1546
Hl-19450	0.761964	4.05057	13.347	1.63734
Hl-19463	29.8834	10.9753	39.1653	25.4419
Hl-19469	3.74438	19.7982	5.77875	6.46915
Hl-19495	52.5399	30.9298	5.13803	7.23845
Hl-19515	86.9934	53.7181	193.249	102.851
Hl-19517	656.266	259.75	285.676	572.907
Hl-19525	2.2932	13.8066	1.2484	4.99291
Hl-19545	0.181785	5.26158	0	0
Hl-19548	73.4438	32.5029	140.949	39.324
Hl-19553	61.5176	99.0861	26.1993	45.3565
Hl-19554	16.9512	19.5884	3.82882	10.1846
Hl-19575	9.99546	29.2795	4.81684	10.2703
Hl-19576	45.8954	20.7066	29.5819	17.7647
Hl-19592	106.976	25.7168	102.401	68.6579
Hl-19595	4.87286	383.353	10.6507	1033.71
Hl-19596	4106.98	0.491051	3743.67	2722.74
Hl-19606	10.4783	21.6473	4.14297	6.77007
Hl-19612	2.50235	11.93	2.41212	3.8259
Hl-19625	0.476072	0	32.0131	1.31583
Hl-19645	0.151212	9.06326	0.466685	0.343098
Hl-19647	118.012	51.4345	152.962	92.7943
Hl-19655	52.2931	27.7386	20.5725	40.4609
Hl-19663	32.2255	14.5662	14.2918	44.9053
Hl-19664	931.922	559.959	414.941	507.868
Hl-19710	60.8486	64.0644	22.4223	43.1068
Hl-19727	383.933	462.244	20.3333	309.285
Hl-19728	0	48.1149	0	0
Hl-19731	0	7.17575	0	0
Hl-19766	61.718	6.41048	18.5413	10.0926
Hl-19773	62.4664	23.9247	86.8019	43.0269
Hl-19775	152.076	103.132	123.521	208.304
Hl-19781	0.113845	0	10.264	0
Hl-19782	87.6252	164.018	51.1128	68.2295
Hl-19784	0	11.708	0	0
Hl-19788	2.46043	0.0562244	5.38003	3.76737
Hl-19789	125.17	82.7815	24.9554	150.486
Hl-19808	3.44494	15.9203	2.9089	4.68389
Hl-19809	14.5971	10.1605	5.43523	1.97106
Hl-19826	26.4835	1.02154	75.6554	25.754
Hl-19827	1830.59	569.6	3663.29	1950.95
Hl-19829	962.614	2637.4	442.356	410.063
Hl-19831	75.7577	36.964	96.3986	69.7278
Hl-19835	4.2069	0	9.06056	6.82896
Hl-19836	1396.54	32.5303	1226.87	475.146
Hl-19838	2.13331	0.140733	15.8386	0.843621
Hl-19839	19.9544	5.28141	28.4263	25.6896
Hl-19840	46.1868	228.982	16.8397	52.357
Hl-19841	8.12988	40.6584	1.95367	2.0368
Hl-19842	1.96484	21.0971	5.52061	0.240342
Hl-19846	50.0405	146.369	17.5919	35.879
Hl-19852	15.5365	32.6385	13.1942	6.14755
Hl-19856	226.284	27.1066	200.05	129.791
Hl-19857	11.9037	0.337679	9.35577	8.63099
Hl-19858	2.71122	3.5875	48.6641	9.73979
Hl-19869	26.1686	23.2922	19.8256	49.405
Hl-19885	33.1483	162.915	27.3179	49.9847
Hl-19905	56.1425	4.48765	173.169	44.0862
Hl-19908	268.341	132.451	526.373	107.556
Hl-19912	44.9071	297.085	2.33398	13.6044
Hl-19929	3.11767	67.033	3.38738	5.11868
Hl-19932	1595.6	15.1121	346.876	958.499
Hl-19937	4.35339	30.9122	3.74079	3.60085
Hl-19941	129.973	0.34834	100.488	618.736
Hl-19946	0	45.2474	0	0.0697431
Hl-19963	296.169	81.9352	135.026	111.858
Hl-19966	0.072568	16.9636	0	0
Hl-19967	26.6032	112.336	25.5162	25.6789
Hl-19972	1053.32	62.2549	489.648	480.603
Hl-19974	128.093	8.91489	70.4719	68.9182
Hl-20000	20.0413	5.03681	6.44411	6.92159
Hl-20011	45.1563	11.2746	12.1992	53.6159
Hl-20014	53.8728	90.0833	27.0623	53.8505
Hl-20042	54.1719	42.8404	74.61	74.4852
Hl-20046	0.147581	8.02877	0	1.82449
Hl-20049	49.7299	47.7937	52.8335	26.652
Hl-20064	69.8373	6.48187	43.1517	37.5531
Hl-20066	7.82886	1.08225	11.178	1.94446
Hl-20086	3.2967	4.75828	2.79905	10.215
Hl-20100	28.5506	85.7253	5.47108	117.181
Hl-20117	45.4754	86.379	15.6798	22.5992
Hl-20119	40.5177	47.0306	14.2771	27.6862
Hl-20120	23.4882	47.2694	9.13502	11.9796
Hl-20122	10.8802	32.2245	4.14323	4.63655
Hl-20127	14.165	52.8456	16.5252	16.0262
Hl-20140	34.1921	54.4492	53.9496	61.6707
Hl-20141	35.3202	10.171	2.55596	1.57569
Hl-20159	150.891	570.34	270.948	339.182
Hl-20168	5.1952	19.5021	5.02423	8.26892
Hl-20179	44.943	10.0676	51.0244	102.816
Hl-20184	31.7009	51.2727	14.3954	17.7529
Hl-20189	263.882	0.0627103	174.243	0.100386
Hl-20190	83.1615	7.70781	74.856	51.9648
Hl-20204	0.453749	64.6473	0.424314	0.0610252
Hl-20205	0	153.298	0.157492	0.0342996
Hl-20225	13.2211	43.7881	14.404	26.0381
Hl-20246	301.287	55.6599	232.235	235.416
Hl-20270	10.024	129.653	9.93174	68.4473
Hl-20280	79.2259	7.02576	1069.91	169.209
Hl-20285	97.7769	8.11614	674.261	162.904
Hl-20300	22.6245	4.86498	47.7288	70.0323
Hl-20307	28.4677	65.8069	26.8185	18.0963
Hl-20310	61.8147	242.88	46.3542	65.534
Hl-20311	7.44291	0.0656755	60.6342	0.894649
Hl-20312	30.9737	0	182.325	8.91349
Hl-20320	12.6708	1.26714	34.1276	19.6022
Hl-20321	15.4762	0	140.249	113.384
Hl-20322	9.84286	0.00937073	50.2717	15.5995
Hl-20324	97.2056	232.893	160.112	69.6409
Hl-20328	53.5064	42.2867	9.66623	23.4586
Hl-20332	8.96464	6.60378	13.7543	10.6918
Hl-20333	106.723	20.1077	176.443	87.792
Hl-20335	12.3937	0.0187415	0.346954	14.3496
Hl-20336	20.9999	0.0562244	57.7173	21.1901
Hl-20337	0.811972	83.2801	0	11.6077
Hl-20355	6.48016	7.3307	16.7105	8.70108
Hl-20362	10.7015	23.3402	3.65863	7.13831
Hl-20392	9.11878	40.7668	9.45604	8.63476
Hl-20395	5.86627	17.8026	5.12461	4.49967
Hl-20398	25.9509	41.2958	19.9165	11.6414
Hl-20421	39.5617	11.0015	1.20261	13.4684
Hl-20424	11.2927	8.48441	1.71439	4.39886
Hl-20434	224.761	114.73	68.3754	86.1507
Hl-20436	16.5699	2.24529	1.1782	11.0133
Hl-20477	11.8396	31.8411	7.59676	4.36146
Hl-20486	225.125	196.106	92.4729	103.608
Hl-20494	56.0028	0.961029	45.6454	118.101
Hl-20497	100.163	26.6623	73.8857	108.275
Hl-20499	50.0641	34.403	87.0566	42.8527
Hl-20504	202.612	105.738	7.96685	88.6413
Hl-20505	346.145	116.892	302.65	396.493
Hl-20528	29.0692	94.2844	16.7619	7.94143
Hl-20535	1.05401	1.14026	10.0808	9.52958
Hl-20544	13.9134	5.90441	17.449	11.9806
Hl-20555	51.9003	22.6991	24.6929	28.0209
Hl-20557	37.7965	21.88	23.8106	28.5457
Hl-20558	56.1508	101.749	13.3028	25.4123
Hl-20575	13.3308	2.88758	6.00436	9.14325
Hl-20582	0	750.378	0	0.0523073
Hl-20586	0	12.1427	0	0
Hl-20597	0.200644	11.6577	0	0.0610252
Hl-20603	37.4019	10.7946	13.6481	39.6414
Hl-20606	6.20658	4.2816	16.1321	8.78628
Hl-20610	10.6972	25.5036	5.97543	14.5109
Hl-20622	9.89542	0.181645	116.656	49.3198
Hl-20648	91.8667	68.5503	76.4277	110.255
Hl-20653	112.19	57.4708	146.11	121.171
Hl-20656	14.6747	0	160.929	20.1993
Hl-20660	7.40037	31.4992	6.69651	11.3785
Hl-20670	57.7484	3.08395	246.464	48.3972
Hl-20691	14.1541	0.601579	11.3489	12.3683
Hl-20699	923.643	680.726	323.468	405.375
Hl-20700	22.639	5.32588	56.4387	23.0745
Hl-20714	16.3309	71.1729	29.7455	43.2785
Hl-20716	33.0547	29.6406	6.36341	6.31433
Hl-20721	0.190783	4.67479	0	8.29478
Hl-20722	36.9642	16.4739	52.2433	35.3963
Hl-20729	0	5.82967	0	0
Hl-20730	40.349	199.669	8.40755	425.925
Hl-20743	44.2129	23.2797	11.8812	34.5248
Hl-20745	425.64	4.71205	228.566	41.0566
Hl-20753	184.871	94.9859	269.747	345.601
Hl-20765	9.41912	8.29105	7.06166	31.9985
Hl-20787	121.931	108.142	22.8306	21.6043
Hl-20808	69.4207	39.2999	24.9086	45.3621
Hl-20810	4.51401	4.78392	17.1356	18.5847
Hl-20811	106.864	27.4461	87.7898	104.929
Hl-20813	113.959	211.548	57.9363	113.524
Hl-20868	0.54837	9.90941	3.58303	3.00014
Hl-20870	46.5369	30.0442	13.429	0.156207
Hl-20895	3.11216	100.656	0.719981	0.378109
Hl-20917	1.26037	23.5205	23.5855	21.2281
Hl-20926	66.8332	33.7214	17.1805	23.7003
Hl-20944	31.1964	87.5267	123.798	45.2289
Hl-21025	0.0513678	189.196	0	0.113333
Hl-21066	15.194	9.82536	18.3207	16.3675
Hl-21071	89.0007	43.7009	68.6534	105.59
Hl-21076	79.5467	97.3744	127.655	166.687
Hl-21090	21.9542	21.5561	41.13	18.656
Hl-21110	0.0684905	265.807	0	0
Hl-21115	0	135.915	0	0
Hl-21117	0.0700195	68.1581	0.040773	0
Hl-21119	0	232.686	0	0
Hl-21125	2.87142	0.684282	8.92671	7.67114
Hl-21133	203.788	1.89382	967.876	125.293
Hl-21135	25.0614	4.42987	17.7305	30.1886
Hl-21137	9.55309	22.0727	38.9476	31.2243
Hl-21152	104.617	77.9638	216.216	123.726
Hl-21157	0	7.59	0	0
Hl-21209	0	93.0667	0.285411	0.098977
Hl-21213	6.26893	65.3476	3.65514	42.9628
Hl-21219	55.7197	11.2946	32.9944	30.8041
Hl-21260	15.9707	8.72914	46.6166	39.1206
Hl-21261	2.0319	1.48993	15.1893	9.78223
Hl-21262	5.28574	10.2143	29.7547	5.90563
Hl-21299	31.5784	18.7713	62.283	77.005
Hl-21310	0.120524	175.113	0.535312	0
Hl-21313	263.361	676.751	87.272	168.005
Hl-21318	214.331	249.536	177.479	373.904
Hl-21345	34.2516	24.4296	34.4991	55.539
Hl-21362	17.6175	11.7332	23.5021	14.1178
Hl-21378	0	0	6.75812	8.83214
Hl-21389	2.04889	14.9132	14.8686	4.03545
Hl-21408	4.43699	0.851461	1.27714	4.80963
Hl-21413	45.7621	73.1483	55.4949	144.1
Hl-21415	0	0	9.30705	0
Hl-21417	3.23954	62.4937	4.99067	9.03675
Hl-21427	423.684	206.704	187.467	255.497
Hl-21442	3.67572	0.187773	8.83631	2.51918
Hl-21445	0.621906	3.22998	4.74256	0.156922
Hl-21451	28.3693	58.0848	18.6559	12.9176
[truncated: 2,258 more rows]

## Sheet: S5
Table S5 KEGG pathway enrichment analysis of differentially expressed genes (DEGs)
ID	Description	GeneRatio	BgRatio	RichFactor	FoldEnrichment	zScore	pvalue	p.adjust	qvalue	geneID	Count	ko1_name	ko2_name
00982	Drug metabolism - cytochrome P450	26/640	78/9254	0.333333	4.81979	9.23398	4.72197e-12	1.52047e-09	1.24759e-09	Hl-10192/Hl-37462/Hl-16795/Hl-16296/Hl-37773/Hl-14247/Hl-20721/Hl-17331/Hl-37745/Hl-37148/Hl-17268/Hl-17273/Hl-19202/Hl-39354/Hl-36642/Hl-16179/Hl-17269/Hl-11555/Hl-10190/Hl-32645/Hl-10191/Hl-17444/Hl-36593/Hl-31763/Hl-00378/Hl-20765	26	Metabolism	Xenobiotics biodegradation and metabolism
03320	PPAR signaling pathway	19/640	46/9254	0.413043	5.97235	9.21482	4.93452e-11	7.94458e-09	6.51876e-09	Hl-37173/Hl-24561/Hl-40575/Hl-14014/Hl-34365/Hl-34791/Hl-17150/Hl-41144/Hl-11934/Hl-37929/Hl-31184/Hl-38050/Hl-10162/Hl-14012/Hl-19548/Hl-28160/Hl-21152/Hl-07413/Hl-28970	19	Organismal Systems	Endocrine system
04090	CD molecules	26/640	98/9254	0.265306	3.83616	7.69343	1.37786e-09	1.47891e-07	1.21349e-07	Hl-19595/Hl-19840/Hl-27509/Hl-23253/Hl-35384/Hl-21816/Hl-37290/Hl-36749/Hl-12869/Hl-26378/Hl-20280/Hl-37629/Hl-15887/Hl-37291/Hl-37094/Hl-31184/Hl-15329/Hl-19422/Hl-16845/Hl-39199/Hl-26944/Hl-22967/Hl-27755/Hl-24468/Hl-16843/Hl-31668	26	Brite Hierarchies	Protein families: signaling and cellular processes
00980	Metabolism of xenobiotics by cytochrome P450	21/640	77/9254	0.272727	3.94347	7.0694	3.15119e-08	1.81859e-06	1.49221e-06	Hl-10192/Hl-37462/Hl-37773/Hl-14247/Hl-20721/Hl-37152/Hl-37745/Hl-17268/Hl-39354/Hl-36642/Hl-17269/Hl-11555/Hl-10190/Hl-32645/Hl-10191/Hl-17444/Hl-36593/Hl-26157/Hl-31763/Hl-00378/Hl-20765	21	Metabolism	Xenobiotics biodegradation and metabolism
05204	Chemical carcinogenesis - DNA adducts	21/640	77/9254	0.272727	3.94347	7.0694	3.15119e-08	1.81859e-06	1.49221e-06	Hl-10192/Hl-37462/Hl-37773/Hl-14247/Hl-20721/Hl-37152/Hl-37745/Hl-17268/Hl-39354/Hl-08306/Hl-36642/Hl-17269/Hl-11555/Hl-10190/Hl-32645/Hl-10191/Hl-17444/Hl-09049/Hl-36593/Hl-31763/Hl-20765	21	Human Diseases	Cancer: overview
00830	Retinol metabolism	18/640	58/9254	0.310345	4.48739	7.2618	3.38868e-08	1.81859e-06	1.49221e-06	Hl-24148/Hl-14247/Hl-33133/Hl-24147/Hl-29410/Hl-34450/Hl-08306/Hl-29412/Hl-13483/Hl-25049/Hl-24146/Hl-29408/Hl-26672/Hl-09049/Hl-18129/Hl-13480/Hl-38955/Hl-20765	18	Metabolism	Metabolism of cofactors and vitamins
00590	Arachidonic acid metabolism	21/640	80/9254	0.2625	3.79559	6.8449	6.5358e-08	2.75257e-06	2.25856e-06	Hl-35935/Hl-37462/Hl-26993/Hl-11084/Hl-37773/Hl-26995/Hl-37152/Hl-37745/Hl-07477/Hl-23997/Hl-12487/Hl-39354/Hl-07476/Hl-07483/Hl-07484/Hl-11555/Hl-23177/Hl-41552/Hl-41551/Hl-23172/Hl-31763	21	Metabolism	Lipid metabolism
00199	Cytochrome P450	14/640	37/9254	0.378378	5.47111	7.42764	6.83868e-08	2.75257e-06	2.25856e-06	Hl-34373/Hl-16429/Hl-34943/Hl-33133/Hl-37380/Hl-41781/Hl-37383/Hl-08306/Hl-28652/Hl-37818/Hl-09049/Hl-18541/Hl-41552/Hl-41551	14	Brite Hierarchies	Protein families: metabolism
99980	Enzymes with EC numbers	35/640	223/9254	0.156951	2.26941	5.23016	3.65188e-06	0.000130656	0.000107207	Hl-24644/Hl-39758/Hl-25494/Hl-25492/Hl-20714/Hl-14835/Hl-39395/Hl-32379/Hl-19272/Hl-33411/Hl-19858/Hl-28798/Hl-39534/Hl-12650/Hl-14356/Hl-18124/Hl-14354/Hl-20312/Hl-25472/Hl-20311/Hl-07692/Hl-25493/Hl-36938/Hl-07203/Hl-19781/Hl-05693/Hl-07693/Hl-06686/Hl-19905/Hl-23068/Hl-27052/Hl-27621/Hl-39016/Hl-19393/Hl-34896	35	Not Included in Pathway or Brite	Unclassified: metabolism
04721	Synaptic vesicle cycle	15/640	57/9254	0.263158	3.8051	5.79017	4.83324e-06	0.000150591	0.000123564	Hl-16004/Hl-16002/Hl-30942/Hl-24577/Hl-16816/Hl-16061/Hl-05964/Hl-30671/Hl-15093/Hl-41102/Hl-04905/Hl-14584/Hl-04904/Hl-14585/Hl-16064	15	Organismal Systems	Nervous system
00561	Glycerolipid metabolism	13/640	44/9254	0.295455	4.27209	5.92994	5.14441e-06	0.000150591	0.000123564	Hl-34041/Hl-09746/Hl-01754/Hl-32847/Hl-33032/Hl-24960/Hl-34097/Hl-17911/Hl-21152/Hl-33613/Hl-25271/Hl-36761/Hl-17096	13	Metabolism	Lipid metabolism
04976	Bile secretion	15/640	58/9254	0.258621	3.73949	5.70445	6.10946e-06	0.000163937	0.000134515	Hl-08822/Hl-35384/Hl-29362/Hl-14247/Hl-37290/Hl-12933/Hl-29240/Hl-37291/Hl-24044/Hl-39199/Hl-08889/Hl-27755/Hl-21804/Hl-08587/Hl-20765	15	Organismal Systems	Digestive system
00592	alpha-Linolenic acid metabolism	10/640	27/9254	0.37037	5.35532	6.17733	6.69483e-06	0.000165826	0.000136065	Hl-11084/Hl-07477/Hl-40575/Hl-34365/Hl-07476/Hl-41144/Hl-07483/Hl-10162/Hl-07484/Hl-30205	10	Metabolism	Lipid metabolism
00480	Glutathione metabolism	19/640	90/9254	0.211111	3.05253	5.33333	9.48053e-06	0.000218052	0.000178918	Hl-19595/Hl-10192/Hl-37462/Hl-37773/Hl-20721/Hl-37745/Hl-17268/Hl-16164/Hl-39354/Hl-36642/Hl-17269/Hl-11555/Hl-10190/Hl-32645/Hl-10191/Hl-17444/Hl-36593/Hl-16938/Hl-31763	19	Metabolism	Metabolism of other amino acids
00071	Fatty acid degradation	13/640	47/9254	0.276596	3.9994	5.61893	1.14894e-05	0.000233314	0.000191441	Hl-37173/Hl-31609/Hl-24561/Hl-01754/Hl-40575/Hl-34365/Hl-34791/Hl-37929/Hl-10162/Hl-17911/Hl-19548/Hl-17096/Hl-28970	13	Metabolism	Lipid metabolism
01040	Biosynthesis of unsaturated fatty acids	9/640	23/9254	0.391304	5.65802	6.09634	1.15933e-05	0.000233314	0.000191441	Hl-28719/Hl-40575/Hl-14014/Hl-38184/Hl-34365/Hl-41144/Hl-38050/Hl-10162/Hl-14012	9	Metabolism	Lipid metabolism
04146	Peroxisome	20/640	101/9254	0.19802	2.86324	5.13189	1.52721e-05	0.000289272	0.000237356	Hl-37173/Hl-08290/Hl-28719/Hl-40575/Hl-14014/Hl-34365/Hl-34791/Hl-07326/Hl-37929/Hl-10162/Hl-28994/Hl-32449/Hl-14012/Hl-19515/Hl-18129/Hl-38834/Hl-34613/Hl-01730/Hl-34573/Hl-11510	20	Cellular Processes	Transport and catabolism
00537	Glycosylphosphatidylinositol (GPI)-anchored proteins	14/640	57/9254	0.245614	3.55143	5.26655	2.35831e-05	0.000421876	0.000346161	Hl-20337/Hl-23253/Hl-15090/Hl-39639/Hl-39243/Hl-26913/Hl-39641/Hl-31849/Hl-13280/Hl-20622/Hl-19827/Hl-22967/Hl-34768/Hl-02520	14	Brite Hierarchies	Protein families: signaling and cellular processes
04979	Cholesterol metabolism	9/640	27/9254	0.333333	4.81979	5.41776	5.17268e-05	0.000876633	0.000719304	Hl-41857/Hl-41565/Hl-34725/Hl-11587/Hl-15014/Hl-31184/Hl-13257/Hl-13059/Hl-08889	9	Organismal Systems	Digestive system
01004	Lipid biosynthesis proteins	14/640	62/9254	0.225806	3.26502	4.87744	6.45462e-05	0.0010245	0.000840636	Hl-37173/Hl-36588/Hl-31113/Hl-38184/Hl-32847/Hl-17150/Hl-41144/Hl-37929/Hl-38050/Hl-34097/Hl-29772/Hl-33613/Hl-28970/Hl-18776	14	Brite Hierarchies	Protein families: metabolism
04975	Fat digestion and absorption	10/640	34/9254	0.294118	4.25276	5.1791	6.68155e-05	0.0010245	0.000840636	Hl-11084/Hl-31609/Hl-34041/Hl-09746/Hl-15014/Hl-17150/Hl-31184/Hl-08889/Hl-37655/Hl-07413	10	Organismal Systems	Digestive system
04977	Vitamin digestion and absorption	10/640	37/9254	0.27027	3.90794	4.83081	0.00014688	0.00214978	0.00176396	Hl-05434/Hl-15942/Hl-15014/Hl-41711/Hl-07477/Hl-07476/Hl-07483/Hl-07484/Hl-08889/Hl-19309	10	Organismal Systems	Digestive system
04978	Mineral absorption	10/640	39/9254	0.25641	3.70753	4.61835	0.000236338	0.00330874	0.00271492	Hl-28198/Hl-28197/Hl-24081/Hl-12933/Hl-23451/Hl-31069/Hl-27755/Hl-06435/Hl-21804/Hl-35980	10	Organismal Systems	Digestive system
00983	Drug metabolism - other enzymes	14/640	73/9254	0.191781	2.77303	4.14535	0.000404402	0.00542572	0.00445196	Hl-10192/Hl-14176/Hl-14247/Hl-08290/Hl-20721/Hl-17268/Hl-36642/Hl-17269/Hl-10190/Hl-32645/Hl-10191/Hl-17444/Hl-36593/Hl-20765	14	Metabolism	Xenobiotics biodegradation and metabolism
04974	Protein digestion and absorption	10/640	42/9254	0.238095	3.44271	4.32462	0.000452949	0.00583398	0.00478696	Hl-13441/Hl-12933/Hl-14584/Hl-12219/Hl-27755/Hl-15915/Hl-11847/Hl-14585/Hl-11844/Hl-21804	10	Organismal Systems	Digestive system
04973	Carbohydrate digestion and absorption	7/640	23/9254	0.304348	4.40068	4.45076	0.0006747	0.0083559	0.00685626	Hl-15292/Hl-15289/Hl-28817/Hl-09146/Hl-28819/Hl-27755/Hl-21804	7	Organismal Systems	Digestive system
00591	Linoleic acid metabolism	7/640	24/9254	0.291667	4.21732	4.30158	0.000896383	0.0106902	0.00877162	Hl-11084/Hl-07477/Hl-08306/Hl-07476/Hl-07483/Hl-07484/Hl-09049	7	Metabolism	Lipid metabolism
04972	Pancreatic secretion	13/640	71/9254	0.183099	2.64749	3.7983	0.00101909	0.0117195	0.00961621	Hl-27509/Hl-24810/Hl-25629/Hl-27067/Hl-25097/Hl-11084/Hl-34041/Hl-24868/Hl-15292/Hl-15289/Hl-26944/Hl-27755/Hl-21804	13	Organismal Systems	Digestive system
00564	Glycerophospholipid metabolism	14/640	81/9254	0.17284	2.49915	3.6937	0.00119424	0.0132602	0.0108804	Hl-20337/Hl-11084/Hl-09746/Hl-07477/Hl-32847/Hl-26487/Hl-35978/Hl-07476/Hl-07483/Hl-20622/Hl-11941/Hl-34097/Hl-07484/Hl-33613	14	Metabolism	Lipid metabolism
04614	Renin-angiotensin system	6/640	19/9254	0.315789	4.56612	4.24114	0.00133	0.0142753	0.0117133	Hl-19595/Hl-19840/Hl-37629/Hl-15887/Hl-37094/Hl-26884	6	Organismal Systems	Endocrine system
00360	Phenylalanine metabolism	5/640	14/9254	0.357143	5.16406	4.24985	0.00184379	0.0191516	0.0157145	Hl-24640/Hl-17331/Hl-17273/Hl-19202/Hl-00378	5	Metabolism	Amino acid metabolism
00565	Ether lipid metabolism	11/640	59/9254	0.186441	2.69582	3.5617	0.0020988	0.0211192	0.0173289	Hl-19092/Hl-40372/Hl-11084/Hl-09746/Hl-07477/Hl-07476/Hl-31849/Hl-07483/Hl-07484/Hl-19515/Hl-12141	11	Metabolism	Lipid metabolism
00053	Ascorbate and aldarate metabolism	7/640	29/9254	0.241379	3.49019	3.66082	0.00298677	0.0282864	0.0232098	Hl-14247/Hl-01754/Hl-10010/Hl-17911/Hl-25271/Hl-17096/Hl-20765	7	Metabolism	Carbohydrate metabolism
00500	Starch and sucrose metabolism	7/640	29/9254	0.241379	3.49019	3.66082	0.00298677	0.0282864	0.0232098	Hl-23253/Hl-07089/Hl-15292/Hl-15289/Hl-28817/Hl-22967/Hl-28819	7	Metabolism	Carbohydrate metabolism
04936	Alcoholic liver disease	11/640	62/9254	0.177419	2.56537	3.37084	0.00315687	0.0290432	0.0238308	Hl-30222/Hl-24561/Hl-31113/Hl-01754/Hl-40575/Hl-38050/Hl-10162/Hl-17911/Hl-31102/Hl-17096/Hl-07413	11	Human Diseases	Endocrine and metabolic disease
04640	Hematopoietic cell lineage	4/640	10/9254	0.4	5.78375	4.12541	0.00339861	0.0303355	0.0248912	Hl-19595/Hl-27509/Hl-31184/Hl-26944	4	Organismal Systems	Immune system
04212	Longevity regulating pathway - worm	13/640	81/9254	0.160494	2.32064	3.25387	0.00348576	0.0303355	0.0248912	Hl-10192/Hl-20721/Hl-17268/Hl-16839/Hl-36642/Hl-17269/Hl-38050/Hl-10190/Hl-32645/Hl-10191/Hl-17444/Hl-36593/Hl-40177	13	Organismal Systems	Aging
00410	beta-Alanine metabolism	7/640	30/9254	0.233333	3.37385	3.54964	0.0036678	0.0310798	0.0255019	Hl-01754/Hl-40575/Hl-34791/Hl-10162/Hl-17911/Hl-17096/Hl-00378	7	Metabolism	Metabolism of other amino acids
04040	Ion channels	18/640	135/9254	0.133333	1.92792	2.96027	0.0053036	0.0437887	0.0359299	Hl-28615/Hl-24810/Hl-34176/Hl-25629/Hl-37616/Hl-25097/Hl-10460/Hl-34527/Hl-29362/Hl-30034/Hl-04814/Hl-33581/Hl-16261/Hl-24868/Hl-08167/Hl-11503/Hl-33752/Hl-17771	18	Brite Hierarchies	Protein families: signaling and cellular processes
05418	Fluid shear stress and atherosclerosis	14/640	96/9254	0.145833	2.10866	2.9762	0.00602288	0.0484842	0.0397827	Hl-10192/Hl-27067/Hl-16610/Hl-20721/Hl-17268/Hl-36642/Hl-17269/Hl-19827/Hl-10190/Hl-32645/Hl-10191/Hl-17444/Hl-36593/Hl-18711	14	Human Diseases	Cardiovascular disease
00600	Sphingolipid metabolism	11/640	68/9254	0.161765	2.33902	3.02069	0.0065392	0.0513566	0.0421396	Hl-19092/Hl-31081/Hl-40372/Hl-26196/Hl-09746/Hl-06860/Hl-22842/Hl-28802/Hl-17903/Hl-34584/Hl-38168	11	Metabolism	Lipid metabolism
00052	Galactose metabolism	6/640	26/9254	0.230769	3.33678	3.25222	0.00745535	0.0557706	0.0457614	Hl-24324/Hl-33032/Hl-24960/Hl-28817/Hl-09146/Hl-28819	6	Metabolism	Carbohydrate metabolism
04970	Salivary secretion	9/640	51/9254	0.176471	2.55165	3.02862	0.0075663	0.0557706	0.0457614	Hl-27509/Hl-15187/Hl-15188/Hl-15292/Hl-15289/Hl-26944/Hl-27755/Hl-21804/Hl-37222	9	Organismal Systems	Digestive system
04920	Adipocytokine signaling pathway	7/640	34/9254	0.205882	2.97693	3.14771	0.00762083	0.0557706	0.0457614	Hl-37173/Hl-24561/Hl-11934/Hl-37929/Hl-31184/Hl-40177/Hl-28970	7	Organismal Systems	Endocrine system
00350	Tyrosine metabolism	5/640	19/9254	0.263158	3.8051	3.33607	0.00802346	0.0574123	0.0471085	Hl-32819/Hl-17331/Hl-17273/Hl-19202/Hl-00378	5	Metabolism	Amino acid metabolism
05231	Choline metabolism in cancer	10/640	61/9254	0.163934	2.37039	2.92691	0.00848271	0.059379	0.0487222	Hl-32359/Hl-31856/Hl-31804/Hl-27067/Hl-31618/Hl-00574/Hl-28985/Hl-09746/Hl-26487/Hl-28424	10	Human Diseases	Cancer: overview
00430	Taurine and hypotaurine metabolism	4/640	15/9254	0.266667	3.85583	3.01714	0.0167431	0.112318	0.0921606	Hl-16795/Hl-16296/Hl-37148/Hl-16179	4	Metabolism	Metabolism of other amino acids
02020	Two-component system	4/640	15/9254	0.266667	3.85583	3.01714	0.0167431	0.112318	0.0921606	Hl-39639/Hl-39243/Hl-31609/Hl-39641	4	Environmental Information Processing	Signal transduction
02010	ABC transporters	6/640	31/9254	0.193548	2.79859	2.73404	0.0177815	0.11683	0.0958624	Hl-35384/Hl-37290/Hl-06556/Hl-37291/Hl-17904/Hl-39199	6	Environmental Information Processing	Membrane transport
05207	Chemical carcinogenesis - receptor activation	15/640	120/9254	0.125	1.80742	2.42655	0.0181413	0.11683	0.0958624	Hl-33521/Hl-10192/Hl-14247/Hl-20721/Hl-17268/Hl-08306/Hl-36642/Hl-17269/Hl-10190/Hl-32645/Hl-10191/Hl-17444/Hl-09049/Hl-36593/Hl-20765	15	Human Diseases	Cancer: overview
00010	Glycolysis / Gluconeogenesis	7/640	41/9254	0.170732	2.46867	2.56889	0.0209752	0.132431	0.108664	Hl-29219/Hl-01754/Hl-11934/Hl-17911/Hl-25271/Hl-17096/Hl-00378	7	Metabolism	Carbohydrate metabolism
03000	Transcription factors	37/640	381/9254	0.0971129	1.40419	2.19605	0.021915	0.133275	0.109356	Hl-14109/Hl-34302/Hl-37202/Hl-19929/Hl-27487/Hl-38461/Hl-37766/Hl-08594/Hl-16673/Hl-11631/Hl-11497/Hl-37630/Hl-12554/Hl-25166/Hl-02653/Hl-24075/Hl-31659/Hl-08292/Hl-27495/Hl-41908/Hl-26174/Hl-18488/Hl-13977/Hl-33141/Hl-11048/Hl-23563/Hl-33594/Hl-29789/Hl-28417/Hl-12802/Hl-41322/Hl-39864/Hl-17888/Hl-31166/Hl-19220/Hl-41911/Hl-16481	37	Brite Hierarchies	Protein families: genetic information processing
03310	Nuclear receptors	5/640	24/9254	0.208333	3.01237	2.69055	0.022038	0.133275	0.109356	Hl-19929/Hl-16673/Hl-41908/Hl-41911/Hl-16481	5	Brite Hierarchies	Protein families: signaling and cellular processes
04145	Phagosome	12/640	91/9254	0.131868	1.90673	2.36924	0.0223504	0.133275	0.109356	Hl-31650/Hl-27067/Hl-30222/Hl-16610/Hl-26378/Hl-20280/Hl-31184/Hl-19422/Hl-19827/Hl-31102/Hl-08889/Hl-18711	12	Cellular Processes	Transport and catabolism
00260	Glycine, serine and threonine metabolism	8/640	52/9254	0.153846	2.22452	2.41354	0.0252523	0.147841	0.121308	Hl-19469/Hl-17331/Hl-17273/Hl-19202/Hl-35266/Hl-11510/Hl-16200/Hl-28524	8	Metabolism	Amino acid metabolism
00950	Isoquinoline alkaloid biosynthesis	3/640	10/9254	0.3	4.33781	2.87846	0.0273801	0.157435	0.12918	Hl-17331/Hl-17273/Hl-19202	3	Metabolism	Biosynthesis of other secondary metabolites
01524	Platinum drug resistance	11/640	84/9254	0.130952	1.89349	2.24219	0.0293305	0.163944	0.134521	Hl-10192/Hl-20721/Hl-17268/Hl-36642/Hl-17269/Hl-10190/Hl-32645/Hl-10191/Hl-17444/Hl-31069/Hl-36593	11	Human Diseases	Drug resistance: antineoplastic
01002	Peptidases and inhibitors	36/640	378/9254	0.0952381	1.37708	2.04034	0.0305094	0.163944	0.134521	Hl-19595/Hl-19840/Hl-09396/Hl-05425/Hl-09750/Hl-37287/Hl-12821/Hl-39045/Hl-30222/Hl-06089/Hl-41363/Hl-10340/Hl-38117/Hl-16710/Hl-11525/Hl-12869/Hl-32395/Hl-37629/Hl-15887/Hl-37094/Hl-27040/Hl-16737/Hl-06934/Hl-13280/Hl-28993/Hl-19827/Hl-18608/Hl-31102/Hl-09906/Hl-11622/Hl-08704/Hl-31707/Hl-08776/Hl-12679/Hl-14306/Hl-40539	36	Brite Hierarchies	Protein families: metabolism
00040	Pentose and glucuronate interconversions	6/640	35/9254	0.171429	2.47875	2.389	0.0310576	0.163944	0.134521	Hl-14247/Hl-33032/Hl-24960/Hl-25271/Hl-26157/Hl-20765	6	Metabolism	Carbohydrate metabolism
00140	Steroid hormone biosynthesis	6/640	35/9254	0.171429	2.47875	2.389	0.0310576	0.163944	0.134521	Hl-14247/Hl-32819/Hl-08306/Hl-37818/Hl-09049/Hl-20765	6	Metabolism	Lipid metabolism
04054	Pattern recognition receptors	6/640	35/9254	0.171429	2.47875	2.389	0.0310576	0.163944	0.134521	Hl-26378/Hl-20280/Hl-19422/Hl-20917/Hl-21076/Hl-16448	6	Brite Hierarchies	Protein families: signaling and cellular processes
00061	Fatty acid biosynthesis	4/640	18/9254	0.222222	3.21319	2.56179	0.0318416	0.165371	0.135692	Hl-37173/Hl-31113/Hl-37929/Hl-28970	4	Metabolism	Lipid metabolism
04727	GABAergic synapse	7/640	45/9254	0.155556	2.24924	2.28967	0.0334124	0.170774	0.140125	Hl-30019/Hl-30034/Hl-05964/Hl-41102/Hl-07660/Hl-04905/Hl-04904	7	Organismal Systems	Nervous system
04931	Insulin resistance	8/640	55/9254	0.145455	2.10318	2.23659	0.0341307	0.17172	0.140901	Hl-13926/Hl-24561/Hl-17150/Hl-11934/Hl-31184/Hl-28160/Hl-40177/Hl-33621	8	Human Diseases	Endocrine and metabolic disease
00620	Pyruvate metabolism	6/640	36/9254	0.166667	2.4099	2.3102	0.035171	0.174232	0.142962	Hl-31609/Hl-01754/Hl-11934/Hl-17911/Hl-25271/Hl-17096	6	Metabolism	Carbohydrate metabolism
04924	Renin secretion	7/640	46/9254	0.152174	2.20034	2.22448	0.0371529	0.181261	0.14873	Hl-19840/Hl-24810/Hl-25629/Hl-25097/Hl-24868/Hl-15887/Hl-40539	7	Organismal Systems	Endocrine system
04918	Thyroid hormone synthesis	6/640	37/9254	0.162162	2.34476	2.23399	0.0396192	0.190409	0.156236	Hl-41857/Hl-41565/Hl-08937/Hl-08942/Hl-27755/Hl-21804	6	Organismal Systems	Endocrine system
04928	Parathyroid hormone synthesis, secretion and action	8/640	57/9254	0.140351	2.02939	2.12482	0.0411019	0.192074	0.157602	Hl-28198/Hl-28197/Hl-09750/Hl-37287/Hl-33141/Hl-23563/Hl-11525/Hl-06435	8	Organismal Systems	Endocrine system
04726	Serotonergic synapse	7/640	47/9254	0.148936	2.15352	2.16095	0.0411587	0.192074	0.157602	Hl-26993/Hl-29362/Hl-26995/Hl-17331/Hl-17273/Hl-19202/Hl-37818	7	Organismal Systems	Nervous system
00770	Pantothenate and CoA biosynthesis	4/640	20/9254	0.2	2.89188	2.30856	0.0452161	0.206057	0.169076	Hl-23253/Hl-01754/Hl-17911/Hl-22967	4	Metabolism	Metabolism of cofactors and vitamins
00790	Folate biosynthesis	7/640	48/9254	0.145833	2.10866	2.099	0.045435	0.206057	0.169076	Hl-39639/Hl-24640/Hl-39243/Hl-37152/Hl-39641/Hl-33032/Hl-24960	7	Metabolism	Metabolism of cofactors and vitamins
04515	Cell adhesion molecules	6/640	40/9254	0.15	2.16891	2.01936	0.0550302	0.24012	0.197026	Hl-22410/Hl-38286/Hl-21710/Hl-22287/Hl-22124/Hl-31117	6	Brite Hierarchies	Protein families: signaling and cellular processes
00120	Primary bile acid biosynthesis	3/640	13/9254	0.230769	3.33678	2.29805	0.0559286	0.24012	0.197026	Hl-28719/Hl-14014/Hl-14012	3	Metabolism	Lipid metabolism
00730	Thiamine metabolism	3/640	13/9254	0.230769	3.33678	2.29805	0.0559286	0.24012	0.197026	Hl-39639/Hl-39243/Hl-39641	3	Metabolism	Metabolism of cofactors and vitamins
04610	Complement and coagulation cascades	3/640	13/9254	0.230769	3.33678	2.29805	0.0559286	0.24012	0.197026	Hl-12821/Hl-30222/Hl-31102	3	Organismal Systems	Immune system
00650	Butanoate metabolism	4/640	22/9254	0.181818	2.62898	2.08501	0.0612666	0.259577	0.212991	Hl-31609/Hl-34791/Hl-38812/Hl-18776	4	Metabolism	Carbohydrate metabolism
00310	Lysine degradation	8/640	62/9254	0.129032	1.86573	1.86423	0.0624672	0.261227	0.214344	Hl-38461/Hl-31609/Hl-01754/Hl-34791/Hl-17911/Hl-36297/Hl-17096/Hl-11510	8	Metabolism	Amino acid metabolism
05225	Hepatocellular carcinoma	13/640	118/9254	0.110169	1.59298	1.76699	0.0635096	0.262181	0.215127	Hl-41333/Hl-10192/Hl-20721/Hl-17268/Hl-36642/Hl-17269/Hl-10190/Hl-32645/Hl-10191/Hl-17444/Hl-36593/Hl-18711/Hl-31668	13	Human Diseases	Cancer: specific types
04724	Glutamatergic synapse	7/640	53/9254	0.132075	1.90973	1.81034	0.0709983	0.288795	0.236965	Hl-28615/Hl-18920/Hl-24577/Hl-15093/Hl-14584/Hl-32279/Hl-14585	7	Organismal Systems	Nervous system
04091	Lectins	8/640	64/9254	0.125	1.80742	1.76669	0.0726472	0.288795	0.236965	Hl-24613/Hl-13214/Hl-24389/Hl-13211/Hl-34655/Hl-26378/Hl-20280/Hl-19422	8	Brite Hierarchies	Protein families: signaling and cellular processes
04550	Signaling pathways regulating pluripotency of stem cells	8/640	64/9254	0.125	1.80742	1.76669	0.0726472	0.288795	0.236965	Hl-41333/Hl-27487/Hl-12554/Hl-02653/Hl-26174/Hl-11048/Hl-15329/Hl-31668	8	Cellular Processes	Cellular community - eukaryotes
04216	Ferroptosis	5/640	36/9254	0.138889	2.00825	1.65207	0.0997441	0.386959	0.317511	Hl-37173/Hl-16164/Hl-37929/Hl-01974/Hl-35980	5	Cellular Processes	Cell growth and death
05030	Cocaine addiction	5/640	36/9254	0.138889	2.00825	1.65207	0.0997441	0.386959	0.317511	Hl-18920/Hl-17331/Hl-17273/Hl-19202/Hl-32279	5	Human Diseases	Substance dependence
00740	Riboflavin metabolism	3/640	17/9254	0.176471	2.55165	1.74535	0.108585	0.416242	0.341539	Hl-23253/Hl-30993/Hl-22967	3	Metabolism	Metabolism of cofactors and vitamins
00280	Valine, leucine and isoleucine degradation	6/640	48/9254	0.125	1.80742	1.52867	0.111521	0.419566	0.344266	Hl-31609/Hl-01754/Hl-34365/Hl-34791/Hl-17911/Hl-17096	6	Metabolism	Amino acid metabolism
00536	Glycosaminoglycan binding proteins	9/640	82/9254	0.109756	1.587	1.45528	0.112058	0.419566	0.344266	Hl-34773/Hl-27509/Hl-33521/Hl-24613/Hl-33404/Hl-04843/Hl-15014/Hl-26944/Hl-40539	9	Brite Hierarchies	Protein families: signaling and cellular processes
04152	AMPK signaling pathway	7/640	60/9254	0.116667	1.68693	1.455	0.118617	0.435235	0.357123	Hl-29219/Hl-24561/Hl-31113/Hl-11934/Hl-31184/Hl-38050/Hl-40177	7	Environmental Information Processing	Signal transduction
04929	GnRH secretion	5/640	38/9254	0.131579	1.90255	1.51957	0.118946	0.435235	0.357123	Hl-35127/Hl-30019/Hl-29362/Hl-07660/Hl-16261	5	Organismal Systems	Endocrine system
04913	Ovarian steroidogenesis	3/640	18/9254	0.166667	2.4099	1.63196	0.123934	0.448389	0.367917	Hl-26993/Hl-26995/Hl-08889	3	Organismal Systems	Endocrine system
04512	ECM-receptor interaction	5/640	39/9254	0.128205	1.85377	1.4563	0.129152	0.462078	0.379149	Hl-34773/Hl-23002/Hl-16172/Hl-31184/Hl-05700	5	Environmental Information Processing	Signaling molecules and interaction
04052	Cytokines and neuropeptides	4/640	29/9254	0.137931	1.9944	1.46185	0.136949	0.484588	0.397619	Hl-06589/Hl-15707/Hl-33521/Hl-26081	4	Brite Hierarchies	Protein families: signaling and cellular processes
04960	Aldosterone-regulated sodium reabsorption	3/640	19/9254	0.157895	2.28306	1.52593	0.14001	0.490035	0.402088	Hl-27755/Hl-40177/Hl-21804	3	Organismal Systems	Excretory system
05206	MicroRNAs in cancer	9/640	87/9254	0.103448	1.4958	1.26642	0.146005	0.505522	0.414796	Hl-34773/Hl-34363/Hl-09396/Hl-24075/Hl-35384/Hl-39199/Hl-40177/Hl-19220/Hl-34090	9	Human Diseases	Cancer: overview
00535	Proteoglycans	4/640	31/9254	0.129032	1.86573	1.31599	0.163333	0.559503	0.459088	Hl-26616/Hl-24613/Hl-30191/Hl-26913	4	Brite Hierarchies	Protein families: signaling and cellular processes
02024	Quorum sensing	2/640	11/9254	0.181818	2.62898	1.47344	0.173801	0.576224	0.472809	Hl-37173/Hl-37929	2	Cellular Processes	Cellular community - prokaryotes
99992	Structural proteins	2/640	11/9254	0.181818	2.62898	1.47344	0.173801	0.576224	0.472809	Hl-36986/Hl-36762	2	Not Included in Pathway or Brite	Unclassified: signaling and cellular processes
05140	Leishmaniasis	3/640	21/9254	0.142857	2.06562	1.33251	0.174043	0.576224	0.472809	Hl-30222/Hl-16610/Hl-31102	3	Human Diseases	Infectious disease: parasitic
00532	Glycosaminoglycan biosynthesis - chondroitin sulfate / dermatan sulfate	4/640	32/9254	0.125	1.80742	1.24707	0.177162	0.576224	0.472809	Hl-40104/Hl-13350/Hl-22369/Hl-30518	4	Metabolism	Glycan biosynthesis and metabolism
00640	Propanoate metabolism	4/640	32/9254	0.125	1.80742	1.24707	0.177162	0.576224	0.472809	Hl-36588/Hl-40575/Hl-34791/Hl-10162	4	Metabolism	Carbohydrate metabolism
00760	Nicotinate and nicotinamide metabolism	4/640	33/9254	0.121212	1.75265	1.18057	0.191369	0.616209	0.505617	Hl-27509/Hl-23253/Hl-26944/Hl-22967	4	Metabolism	Metabolism of cofactors and vitamins
05208	Chemical carcinogenesis - reactive oxygen species	14/640	160/9254	0.0875	1.2652	0.922311	0.216512	0.690266	0.566383	Hl-10192/Hl-27067/Hl-16610/Hl-20721/Hl-37152/Hl-17268/Hl-36642/Hl-17269/Hl-10190/Hl-32645/Hl-10191/Hl-17444/Hl-36593/Hl-25271	14	Human Diseases	Cancer: overview
04911	Insulin secretion	4/640	36/9254	0.111111	1.6066	0.993945	0.235905	0.744721	0.611065	Hl-39881/Hl-29362/Hl-27755/Hl-21804	4	Organismal Systems	Endocrine system
04742	Taste transduction	3/640	25/9254	0.12	1.73513	1.00319	0.247565	0.7665	0.628936	Hl-30019/Hl-30034/Hl-07660	3	Organismal Systems	Sensory system
04923	Regulation of lipolysis in adipocytes	3/640	25/9254	0.12	1.73513	1.00319	0.247565	0.7665	0.628936	Hl-40177/Hl-36761/Hl-37222	3	Organismal Systems	Endocrine system
01003	Glycosyltransferases	19/640	233/9254	0.0815451	1.17909	0.754662	0.259216	0.794928	0.652262	Hl-40104/Hl-34504/Hl-19092/Hl-25766/Hl-41239/Hl-10922/Hl-22932/Hl-14616/Hl-40372/Hl-19525/Hl-14955/Hl-14247/Hl-13350/Hl-41943/Hl-19195/Hl-22369/Hl-30518/Hl-20765/Hl-27121	19	Brite Hierarchies	Protein families: metabolism
04080	Neuroactive ligand-receptor interaction	14/640	168/9254	0.0833333	1.20495	0.730703	0.272388	0.822066	0.67453	Hl-28615/Hl-35127/Hl-18920/Hl-30019/Hl-41616/Hl-10460/Hl-30222/Hl-20660/Hl-30034/Hl-07660/Hl-35054/Hl-35118/Hl-31102/Hl-32279	14	Environmental Information Processing	Signaling molecules and interaction
05410	Hypertrophic cardiomyopathy	5/640	51/9254	0.0980392	1.41759	0.81507	0.276032	0.822066	0.67453	Hl-19840/Hl-04814/Hl-05689/Hl-15887/Hl-18711	5	Human Diseases	Cardiovascular disease
05200	Pathways in cancer	21/640	263/9254	0.0798479	1.15455	0.693065	0.276823	0.822066	0.67453	Hl-41333/Hl-15707/Hl-38461/Hl-33521/Hl-10192/Hl-11984/Hl-27067/Hl-23002/Hl-20721/Hl-16172/Hl-17268/Hl-36642/Hl-17269/Hl-15329/Hl-10190/Hl-32645/Hl-10191/Hl-17444/Hl-36593/Hl-41911/Hl-31668	21	Human Diseases	Cancer: overview
04950	Maturity onset diabetes of the young	2/640	15/9254	0.133333	1.92792	0.980327	0.278333	0.822066	0.67453	Hl-16673/Hl-02653	2	Human Diseases	Endocrine and metabolic disease
04024	cAMP signaling pathway	10/640	116/9254	0.0862069	1.2465	0.728191	0.28083	0.822066	0.67453	Hl-28615/Hl-27067/Hl-30019/Hl-33343/Hl-07660/Hl-35118/Hl-40575/Hl-10162/Hl-27755/Hl-21804	10	Environmental Information Processing	Signal transduction
04071	Sphingolipid signaling pathway	5/640	53/9254	0.0943396	1.36409	0.724537	0.303448	0.869097	0.71312	Hl-27067/Hl-26196/Hl-17903/Hl-34584/Hl-38168	5	Environmental Information Processing	Signal transduction
00100	Steroid biosynthesis	2/640	16/9254	0.125	1.80742	0.88105	0.30466	0.869097	0.71312	Hl-34725/Hl-39865	2	Metabolism	Lipid metabolism
05226	Gastric cancer	6/640	66/9254	0.0909091	1.31449	0.698868	0.304994	0.869097	0.71312	Hl-41333/Hl-33521/Hl-35384/Hl-39199/Hl-41911/Hl-31668	6	Human Diseases	Cancer: specific types
00270	Cysteine and methionine metabolism	5/640	54/9254	0.0925926	1.33883	0.680636	0.31731	0.880321	0.722329	Hl-19469/Hl-27388/Hl-16164/Hl-35266/Hl-35859	5	Metabolism	Amino acid metabolism
04910	Insulin signaling pathway	6/640	67/9254	0.0895522	1.29487	0.660251	0.317382	0.880321	0.722329	Hl-29219/Hl-13926/Hl-31113/Hl-11934/Hl-40177/Hl-33621	6	Organismal Systems	Endocrine system
05205	Proteoglycans in cancer	9/640	107/9254	0.0841121	1.21621	0.613134	0.320759	0.880321	0.722329	Hl-41333/Hl-34302/Hl-37418/Hl-27067/Hl-33343/Hl-19827/Hl-18711/Hl-31668/Hl-34090	9	Human Diseases	Cancer: overview
04148	Efferocytosis	7/640	81/9254	0.0864198	1.24958	0.614919	0.327332	0.880321	0.722329	Hl-27067/Hl-26993/Hl-37412/Hl-26995/Hl-24561/Hl-31184/Hl-17903	7	Cellular Processes	Transport and catabolism
05152	Tuberculosis	6/640	68/9254	0.0882353	1.27583	0.622239	0.329846	0.880321	0.722329	Hl-30222/Hl-26378/Hl-20280/Hl-19422/Hl-17903/Hl-31102	6	Human Diseases	Infectious disease: bacterial
04933	AGE-RAGE signaling pathway in diabetic complications	4/640	42/9254	0.0952381	1.37708	0.667596	0.330462	0.880321	0.722329	Hl-15707/Hl-27067/Hl-33343/Hl-33141	4	Human Diseases	Endocrine and metabolic disease
05142	Chagas disease	4/640	42/9254	0.0952381	1.37708	0.667596	0.330462	0.880321	0.722329	Hl-19840/Hl-30222/Hl-15887/Hl-31102	4	Human Diseases	Infectious disease: parasitic
05033	Nicotine addiction	2/640	17/9254	0.117647	1.7011	0.788623	0.330804	0.880321	0.722329	Hl-28615/Hl-30034	2	Human Diseases	Substance dependence
00514	Other types of O-glycan biosynthesis	3/640	30/9254	0.1	1.44594	0.666813	0.344183	0.907221	0.744401	Hl-34504/Hl-22932/Hl-14955	3	Metabolism	Glycan biosynthesis and metabolism
05031	Amphetamine addiction	4/640	43/9254	0.0930233	1.34506	0.618161	0.346547	0.907221	0.744401	Hl-28615/Hl-17331/Hl-17273/Hl-19202	4	Human Diseases	Substance dependence
04072	Phospholipase D signaling pathway	6/640	70/9254	0.0857143	1.23937	0.54795	0.35494	0.91458	0.75044	Hl-18920/Hl-41616/Hl-09746/Hl-32847/Hl-17903/Hl-32279	6	Environmental Information Processing	Signal transduction
04360	Axon guidance	7/640	84/9254	0.0833333	1.20495	0.514313	0.361728	0.91458	0.75044	Hl-06516/Hl-19244/Hl-27067/Hl-33404/Hl-20225/Hl-22287/Hl-16261	7	Organismal Systems	Development and regeneration
00051	Fructose and mannose metabolism	3/640	31/9254	0.0967742	1.39929	0.606969	0.36356	0.91458	0.75044	Hl-29219/Hl-33032/Hl-24960	3	Metabolism	Carbohydrate metabolism
00250	Alanine, aspartate and glutamate metabolism	3/640	31/9254	0.0967742	1.39929	0.606969	0.36356	0.91458	0.75044	Hl-32128/Hl-16710/Hl-22405	3	Metabolism	Amino acid metabolism
04664	Fc epsilon RI signaling pathway	3/640	31/9254	0.0967742	1.39929	0.606969	0.36356	0.91458	0.75044	Hl-27067/Hl-26993/Hl-26995	3	Organismal Systems	Immune system
00511	Other glycan degradation	2/640	19/9254	0.105263	1.52204	0.620855	0.382151	0.948271	0.778084	Hl-28802/Hl-25041	2	Metabolism	Glycan biosynthesis and metabolism
04514	Cell adhesion molecules	3/640	32/9254	0.09375	1.35557	0.549177	0.382842	0.948271	0.778084	Hl-19244/Hl-13926/Hl-19369	3	Environmental Information Processing	Signaling molecules and interaction
99995	Signaling proteins	6/640	73/9254	0.0821918	1.18844	0.440578	0.392792	0.96549	0.792213	Hl-05195/Hl-12331/Hl-08236/Hl-19808/Hl-33423/Hl-31746	6	Not Included in Pathway or Brite	Unclassified: signaling and cellular processes
04015	Rap1 signaling pathway	7/640	87/9254	0.0804598	1.1634	0.41737	0.396393	0.966958	0.793418	Hl-06589/Hl-15707/Hl-33521/Hl-27067/Hl-39107/Hl-33343/Hl-18711	7	Environmental Information Processing	Signal transduction
05322	Systemic lupus erythematosus	3/640	33/9254	0.0909091	1.31449	0.493289	0.401989	0.97124	0.796931	Hl-30222/Hl-12220/Hl-31102	3	Human Diseases	Immune disease
00680	Methane metabolism	2/640	20/9254	0.1	1.44594	0.544155	0.407197	0.97124	0.796931	Hl-29219/Hl-19469	2	Metabolism	Energy metabolism
04961	Endocrine and other factor-regulated calcium reabsorption	2/640	20/9254	0.1	1.44594	0.544155	0.407197	0.97124	0.796931	Hl-27755/Hl-21804	2	Organismal Systems	Excretory system
00240	Pyrimidine metabolism	4/640	47/9254	0.0851064	1.23059	0.431966	0.410745	0.972498	0.797963	Hl-23253/Hl-14176/Hl-22967/Hl-19018	4	Metabolism	Nucleotide metabolism
04151	PI3K-Akt signaling pathway	11/640	146/9254	0.0753425	1.0894	0.296794	0.429543	0.993001	0.814787	Hl-34773/Hl-06589/Hl-15707/Hl-33521/Hl-27067/Hl-26081/Hl-23002/Hl-16172/Hl-11934/Hl-05700/Hl-40177	11	Environmental Information Processing	Signal transduction
04020	Calcium signaling pathway	9/640	118/9254	0.0762712	1.10283	0.306427	0.430728	0.993001	0.814787	Hl-27509/Hl-15707/Hl-33521/Hl-41616/Hl-10460/Hl-33343/Hl-17903/Hl-26944/Hl-11503	9	Environmental Information Processing	Signal transduction
04612	Antigen processing and presentation	2/640	21/9254	0.0952381	1.37708	0.471525	0.43174	0.993001	0.814787	Hl-19827/Hl-40539	2	Organismal Systems	Immune system
04710	Circadian rhythm	2/640	21/9254	0.0952381	1.37708	0.471525	0.43174	0.993001	0.814787	Hl-19929/Hl-41908	2	Organismal Systems	Environmental adaptation
01523	Antifolate resistance	3/640	35/9254	0.0857143	1.23937	0.386723	0.439732	0.997138	0.818181	Hl-37290/Hl-37291/Hl-39581	3	Human Diseases	Drug resistance: antineoplastic
04260	Cardiac muscle contraction	3/640	35/9254	0.0857143	1.23937	0.386723	0.439732	0.997138	0.818181	Hl-04814/Hl-27755/Hl-21804	3	Organismal Systems	Circulatory system
05416	Viral myocarditis	3/640	37/9254	0.0810811	1.17238	0.286369	0.476525	1	0.82053	Hl-27067/Hl-05689/Hl-18711	3	Human Diseases	Cardiovascular disease
00512	Mucin type O-glycan biosynthesis	2/640	23/9254	0.0869565	1.25734	0.336799	0.479123	1	0.82053	Hl-34504/Hl-14955	2	Metabolism	Glycan biosynthesis and metabolism
05133	Pertussis	2/640	24/9254	0.0833333	1.20495	0.274017	0.501891	1	0.82053	Hl-30222/Hl-31102	2	Human Diseases	Infectious disease: bacterial
04728	Dopaminergic synapse	5/640	68/9254	0.0735294	1.06319	0.142549	0.511023	1	0.82053	Hl-28615/Hl-32819/Hl-17331/Hl-17273/Hl-19202	5	Organismal Systems	Nervous system
00604	Glycosphingolipid biosynthesis - ganglio series	1/640	10/9254	0.1	1.44594	0.384568	0.511801	1	0.82053	Hl-41239	1	Metabolism	Glycan biosynthesis and metabolism
00920	Sulfur metabolism	1/640	10/9254	0.1	1.44594	0.384568	0.511801	1	0.82053	Hl-35859	1	Metabolism	Energy metabolism
04016	MAPK signaling pathway - plant	1/640	10/9254	0.1	1.44594	0.384568	0.511801	1	0.82053	Hl-31069	1	Environmental Information Processing	Signal transduction
00860	Porphyrin metabolism	3/640	39/9254	0.0769231	1.11226	0.191486	0.512159	1	0.82053	Hl-24081/Hl-14247/Hl-20765	3	Metabolism	Metabolism of cofactors and vitamins
04310	Wnt signaling pathway	6/640	83/9254	0.0722892	1.04526	0.112885	0.516704	1	0.82053	Hl-41333/Hl-04473/Hl-27067/Hl-14772/Hl-14771/Hl-31668	6	Environmental Information Processing	Signal transduction
04030	G protein-coupled receptors	14/640	200/9254	0.07	1.01216	0.0473722	0.521762	1	0.82053	Hl-41333/Hl-05425/Hl-35127/Hl-18920/Hl-30019/Hl-41616/Hl-20660/Hl-38718/Hl-07660/Hl-35054/Hl-33879/Hl-35118/Hl-32279/Hl-31668	14	Brite Hierarchies	Protein families: signaling and cellular processes
04370	VEGF signaling pathway	2/640	26/9254	0.0769231	1.11226	0.156237	0.54545	1	0.82053	Hl-27067/Hl-17903	2	Environmental Information Processing	Signal transduction
04745	Phototransduction - fly	2/640	26/9254	0.0769231	1.11226	0.156237	0.54545	1	0.82053	Hl-16261/Hl-18711	2	Organismal Systems	Sensory system
05323	Rheumatoid arthritis	2/640	26/9254	0.0769231	1.11226	0.156237	0.54545	1	0.82053	Hl-30993/Hl-19827	2	Human Diseases	Immune disease
00460	Cyanoamino acid metabolism	1/640	11/9254	0.0909091	1.31449	0.284462	0.545601	1	0.82053	Hl-07089	1	Metabolism	Metabolism of other amino acids
04626	Plant-pathogen interaction	1/640	11/9254	0.0909091	1.31449	0.284462	0.545601	1	0.82053	Hl-21152	1	Organismal Systems	Environmental adaptation
04711	Circadian rhythm - fly	1/640	11/9254	0.0909091	1.31449	0.284462	0.545601	1	0.82053	Hl-29789	1	Organismal Systems	Environmental adaptation
99977	Transport	1/640	11/9254	0.0909091	1.31449	0.284462	0.545601	1	0.82053	Hl-41615	1	Not Included in Pathway or Brite	Unclassified: signaling and cellular processes
00630	Glyoxylate and dicarboxylate metabolism	3/640	41/9254	0.0731707	1.058	0.101454	0.546466	1	0.82053	Hl-36329/Hl-31609/Hl-32449	3	Metabolism	Carbohydrate metabolism
04925	Aldosterone synthesis and secretion	3/640	41/9254	0.0731707	1.058	0.101454	0.546466	1	0.82053	Hl-08889/Hl-27755/Hl-21804	3	Organismal Systems	Endocrine system
04611	Platelet activation	4/640	56/9254	0.0714286	1.03281	0.0671298	0.548142	1	0.82053	Hl-41552/Hl-41551/Hl-18711/Hl-37222	4	Organismal Systems	Immune system
04022	cGMP-PKG signaling pathway	5/640	71/9254	0.0704225	1.01827	0.042112	0.550073	1	0.82053	Hl-27755/Hl-40177/Hl-39864/Hl-21804/Hl-37222	5	Environmental Information Processing	Signal transduction
04919	Thyroid hormone signaling pathway	5/640	71/9254	0.0704225	1.01827	0.042112	0.550073	1	0.82053	Hl-33343/Hl-27755/Hl-39864/Hl-21804/Hl-18711	5	Organismal Systems	Endocrine system
05412	Arrhythmogenic right ventricular cardiomyopathy	3/640	42/9254	0.0714286	1.03281	0.0580919	0.563082	1	0.82053	Hl-04814/Hl-05689/Hl-18711	3	Human Diseases	Cardiovascular disease
04659	Th17 cell differentiation	2/640	27/9254	0.0740741	1.07106	0.100794	0.56621	1	0.82053	Hl-19929/Hl-15329	2	Organismal Systems	Immune system
04730	Long-term depression	2/640	27/9254	0.0740741	1.07106	0.100794	0.56621	1	0.82053	Hl-28615/Hl-37222	2	Organismal Systems	Nervous system
04510	Focal adhesion	7/640	103/9254	0.0679612	0.982676	-0.0481906	0.575322	1	0.82053	Hl-34773/Hl-15707/Hl-27067/Hl-23002/Hl-16172/Hl-05700/Hl-18711	7	Cellular Processes	Cellular community - eukaryotes
00130	Ubiquinone and other terpenoid-quinone biosynthesis	1/640	12/9254	0.0833333	1.20495	0.193633	0.577065	1	0.82053	Hl-30204	1	Metabolism	Metabolism of cofactors and vitamins
05144	Malaria	1/640	12/9254	0.0833333	1.20495	0.193633	0.577065	1	0.82053	Hl-31184	1	Human Diseases	Infectious disease: parasitic
04962	Vasopressin-regulated water reabsorption	2/640	28/9254	0.0714286	1.03281	0.0473959	0.586278	1	0.82053	Hl-15492/Hl-41102	2	Organismal Systems	Excretory system
04613	Neutrophil extracellular trap formation	5/640	75/9254	0.0666667	0.963958	-0.0854214	0.599667	1	0.82053	Hl-27067/Hl-30222/Hl-16610/Hl-31102/Hl-18711	5	Organismal Systems	Immune system
00910	Nitrogen metabolism	1/640	13/9254	0.0769231	1.11226	0.110399	0.606352	1	0.82053	Hl-32128	1	Metabolism	Energy metabolism
00513	Various types of N-glycan biosynthesis	3/640	45/9254	0.0666667	0.963958	-0.0660593	0.610637	1	0.82053	Hl-10922/Hl-41943/Hl-24117	3	Metabolism	Glycan biosynthesis and metabolism
04666	Fc gamma R-mediated phagocytosis	3/640	45/9254	0.0666667	0.963958	-0.0660593	0.610637	1	0.82053	Hl-27067/Hl-09746/Hl-17903	3	Organismal Systems	Immune system
04270	Vascular smooth muscle contraction	4/640	61/9254	0.0655738	0.948156	-0.11073	0.616844	1	0.82053	Hl-41616/Hl-11084/Hl-35054/Hl-37222	4	Organismal Systems	Circulatory system
04380	Osteoclast differentiation	3/640	46/9254	0.0652174	0.943003	-0.105628	0.625697	1	0.82053	Hl-27067/Hl-16610/Hl-30993	3	Organismal Systems	Development and regeneration
04014	Ras signaling pathway	7/640	108/9254	0.0648148	0.937182	-0.178983	0.626069	1	0.82053	Hl-06589/Hl-15707/Hl-33521/Hl-27067/Hl-26081/Hl-33343/Hl-11084	7	Environmental Information Processing	Signal transduction
00220	Arginine biosynthesis	1/640	14/9254	0.0714286	1.03281	0.0334885	0.633615	1	0.82053	Hl-38801	1	Metabolism	Amino acid metabolism
00720	Carbon fixation pathways in prokaryotes	1/640	14/9254	0.0714286	1.03281	0.0334885	0.633615	1	0.82053	Hl-31609	1	Metabolism	Energy metabolism
00230	Purine metabolism	6/640	94/9254	0.0638298	0.922939	-0.204682	0.640048	1	0.82053	Hl-23253/Hl-38801/Hl-08290/Hl-22967/Hl-19018/Hl-35985	6	Metabolism	Nucleotide metabolism
04922	Glucagon signaling pathway	3/640	47/9254	0.0638298	0.922939	-0.144362	0.640353	1	0.82053	Hl-29219/Hl-24561/Hl-11934	3	Organismal Systems	Endocrine system
05032	Morphine addiction	3/640	47/9254	0.0638298	0.922939	-0.144362	0.640353	1	0.82053	Hl-30019/Hl-30034/Hl-07660	3	Human Diseases	Substance dependence
05134	Legionellosis	2/640	31/9254	0.0645161	0.932863	-0.102055	0.64231	1	0.82053	Hl-30222/Hl-31102	2	Human Diseases	Infectious disease: bacterial
00710	Carbon fixation in photosynthetic organisms	1/640	15/9254	0.0666667	0.963958	-0.0380774	0.658992	1	0.82053	Hl-29219	1	Metabolism	Energy metabolism
01006	Prenyltransferases	1/640	15/9254	0.0666667	0.963958	-0.0380774	0.658992	1	0.82053	Hl-39865	1	Brite Hierarchies	Protein families: metabolism
04624	Toll and Imd signaling pathway	2/640	32/9254	0.0625	0.903711	-0.14872	0.659608	1	0.82053	Hl-37418/Hl-41147	2	Organismal Systems	Immune system
05146	Amoebiasis	2/640	32/9254	0.0625	0.903711	-0.14872	0.659608	1	0.82053	Hl-23002/Hl-16172	2	Human Diseases	Infectious disease: parasitic
05217	Basal cell carcinoma	2/640	32/9254	0.0625	0.903711	-0.14872	0.659608	1	0.82053	Hl-41333/Hl-31668	2	Human Diseases	Cancer: specific types
05145	Toxoplasmosis	4/640	65/9254	0.0615385	0.889808	-0.242998	0.666864	1	0.82053	Hl-23002/Hl-26993/Hl-26995/Hl-16172	4	Human Diseases	Infectious disease: parasitic
04350	TGF-beta signaling pathway	3/640	49/9254	0.0612245	0.885268	-0.219483	0.66844	1	0.82053	Hl-37766/Hl-19244/Hl-39030	3	Environmental Information Processing	Signal transduction
04971	Gastric acid secretion	3/640	49/9254	0.0612245	0.885268	-0.219483	0.66844	1	0.82053	Hl-27755/Hl-21804/Hl-18711	3	Organismal Systems	Digestive system
04670	Leukocyte transendothelial migration	3/640	50/9254	0.06	0.867563	-0.255939	0.68187	1	0.82053	Hl-27067/Hl-16610/Hl-18711	3	Organismal Systems	Immune system
00670	One carbon pool by folate	1/640	16/9254	0.0625	0.903711	-0.10507	0.682615	1	0.82053	Hl-39581	1	Metabolism	Metabolism of cofactors and vitamins
04340	Hedgehog signaling pathway	2/640	34/9254	0.0588235	0.850551	-0.237955	0.692182	1	0.82053	Hl-41857/Hl-41565	2	Environmental Information Processing	Signal transduction
05414	Dilated cardiomyopathy	3/640	51/9254	0.0588235	0.850551	-0.291703	0.69489	1	0.82053	Hl-04814/Hl-05689/Hl-18711	3	Human Diseases	Cardiovascular disease
04010	MAPK signaling pathway	7/640	116/9254	0.0603448	0.872548	-0.376511	0.699726	1	0.82053	Hl-06589/Hl-15707/Hl-38461/Hl-33521/Hl-27067/Hl-26081/Hl-04814	7	Environmental Information Processing	Signal transduction
04990	Domain-containing proteins not elsewhere classified	30/640	471/9254	0.0636943	0.920979	-0.479798	0.711102	1	0.82053	Hl-35907/Hl-16081/Hl-22122/Hl-28566/Hl-33151/Hl-26496/Hl-20597/Hl-28453/Hl-11984/Hl-17171/Hl-02717/Hl-00527/Hl-13177/Hl-17330/Hl-04073/Hl-39340/Hl-29110/Hl-14881/Hl-06785/Hl-25615/Hl-14743/Hl-19369/Hl-12800/Hl-30368/Hl-24230/Hl-30831/Hl-08968/Hl-33461/Hl-26707/Hl-08322	30	Brite Hierarchies	Protein families: signaling and cellular processes
04930	Type II diabetes mellitus	1/640	18/9254	0.0555556	0.803299	-0.227683	0.72507	1	0.82053	Hl-40177	1	Human Diseases	Endocrine and metabolic disease
04520	Adherens junction	4/640	71/9254	0.056338	0.814613	-0.427411	0.73315	1	0.82053	Hl-40801/Hl-27067/Hl-13926/Hl-18711	4	Cellular Processes	Cellular community - eukaryotes
04934	Cushing syndrome	4/640	71/9254	0.056338	0.814613	-0.427411	0.73315	1	0.82053	Hl-41333/Hl-35118/Hl-08889/Hl-31668	4	Human Diseases	Endocrine and metabolic disease
04921	Oxytocin signaling pathway	4/640	72/9254	0.0555556	0.803299	-0.456703	0.743174	1	0.82053	Hl-27509/Hl-04814/Hl-26944/Hl-18711	4	Organismal Systems	Endocrine system
05100	Bacterial invasion of epithelial cells	3/640	56/9254	0.0535714	0.774609	-0.461118	0.753969	1	0.82053	Hl-40801/Hl-27067/Hl-18711	3	Human Diseases	Infectious disease: bacterial
00062	Fatty acid elongation	1/640	20/9254	0.05	0.722969	-0.338047	0.761854	1	0.82053	Hl-38184	1	Metabolism	Lipid metabolism
05415	Diabetic cardiomyopathy	7/640	124/9254	0.0564516	0.816255	-0.561461	0.763207	1	0.82053	Hl-19840/Hl-27067/Hl-16610/Hl-15887/Hl-31184/Hl-19245/Hl-40177	7	Human Diseases	Cardiovascular disease
02044	Secretion system	1/640	21/9254	0.047619	0.688542	-0.389464	0.778359	1	0.82053	Hl-23724	1	Brite Hierarchies	Protein families: signaling and cellular processes
00030	Pentose phosphate pathway	1/640	22/9254	0.0454545	0.657244	-0.438709	0.793723	1	0.82053	Hl-29219	1	Metabolism	Carbohydrate metabolism
00563	Glycosylphosphatidylinositol (GPI)-anchor biosynthesis	1/640	22/9254	0.0454545	0.657244	-0.438709	0.793723	1	0.82053	Hl-18563	1	Metabolism	Glycan biosynthesis and metabolism
04927	Cortisol synthesis and secretion	1/640	22/9254	0.0454545	0.657244	-0.438709	0.793723	1	0.82053	Hl-08889	1	Organismal Systems	Endocrine system
05167	Kaposi sarcoma-associated herpesvirus infection	4/640	78/9254	0.0512821	0.741506	-0.624884	0.797357	1	0.82053	Hl-27067/Hl-30222/Hl-15329/Hl-31102	4	Human Diseases	Infectious disease: viral
04390	Hippo signaling pathway	4/640	79/9254	0.0506329	0.73212	-0.651747	0.805428	1	0.82053	Hl-41333/Hl-27487/Hl-18711/Hl-31668	4	Environmental Information Processing	Signal transduction
00900	Terpenoid backbone biosynthesis	1/640	23/9254	0.0434783	0.628668	-0.485993	0.808023	1	0.82053	Hl-31609	1	Metabolism	Metabolism of terpenoids and polyketides
04912	GnRH signaling pathway	2/640	43/9254	0.0465116	0.672529	-0.586655	0.808217	1	0.82053	Hl-09750/Hl-33141	2	Organismal Systems	Endocrine system
04210	Apoptosis	5/640	98/9254	0.0510204	0.737723	-0.711457	0.817082	1	0.82053	Hl-31650/Hl-37158/Hl-19827/Hl-18711/Hl-40539	5	Cellular Processes	Cell growth and death
04916	Melanogenesis	2/640	44/9254	0.0454545	0.657244	-0.621169	0.818361	1	0.82053	Hl-41333/Hl-31668	2	Organismal Systems	Endocrine system
04068	FoxO signaling pathway	3/640	63/9254	0.047619	0.688542	-0.676111	0.820814	1	0.82053	Hl-11934/Hl-40177/Hl-24025	3	Environmental Information Processing	Signal transduction
04261	Adrenergic signaling in cardiomyocytes	3/640	63/9254	0.047619	0.688542	-0.676111	0.820814	1	0.82053	Hl-04814/Hl-27755/Hl-21804	3	Organismal Systems	Circulatory system
05224	Breast cancer	3/640	63/9254	0.047619	0.688542	-0.676111	0.820814	1	0.82053	Hl-41333/Hl-33521/Hl-31668	3	Human Diseases	Cancer: specific types
04060	Cytokine-cytokine receptor interaction	1/640	24/9254	0.0416667	0.602474	-0.531495	0.821333	1	0.82053	Hl-15329	1	Environmental Information Processing	Signaling molecules and interaction
04740	Olfactory transduction	1/640	24/9254	0.0416667	0.602474	-0.531495	0.821333	1	0.82053	Hl-37222	1	Organismal Systems	Sensory system
04011	MAPK signaling pathway - yeast	1/640	25/9254	0.04	0.578375	-0.575371	0.833721	1	0.82053	Hl-14294	1	Environmental Information Processing	Signal transduction
04530	Tight junction	4/640	83/9254	0.0481928	0.696837	-0.756197	0.83513	1	0.82053	Hl-31650/Hl-27067/Hl-39864/Hl-18711	4	Cellular Processes	Cellular community - eukaryotes
05218	Melanoma	1/640	26/9254	0.0384615	0.55613	-0.617757	0.845252	1	0.82053	Hl-33521	1	Human Diseases	Cancer: specific types
05221	Acute myeloid leukemia	1/640	26/9254	0.0384615	0.55613	-0.617757	0.845252	1	0.82053	Hl-11984	1	Human Diseases	Cancer: specific types
04211	Longevity regulating pathway	2/640	47/9254	0.0425532	0.615293	-0.720691	0.845969	1	0.82053	Hl-00018/Hl-40177	2	Organismal Systems	Aging
00562	Inositol phosphate metabolism	2/640	48/9254	0.0416667	0.602474	-0.752627	0.85429	1	0.82053	Hl-33343/Hl-10010	2	Metabolism	Carbohydrate metabolism
04136	Autophagy - other	1/640	27/9254	0.037037	0.535532	-0.658773	0.855985	1	0.82053	Hl-00018	1	Cellular Processes	Transport and catabolism
05222	Small cell lung cancer	3/640	68/9254	0.0441176	0.637914	-0.816831	0.858519	1	0.82053	Hl-23002/Hl-16172/Hl-41911	3	Human Diseases	Cancer: specific types
04713	Circadian entrainment	2/640	49/9254	0.0408163	0.590179	-0.783988	0.862198	1	0.82053	Hl-28615/Hl-37222	2	Organismal Systems	Environmental adaptation
04814	Motor proteins	6/640	124/9254	0.0483871	0.699647	-0.917775	0.866942	1	0.82053	Hl-31650/Hl-15492/Hl-27310/Hl-18711/Hl-18820/Hl-08250	6	Cellular Processes	Cell motility
00020	Citrate cycle (TCA cycle)	1/640	29/9254	0.0344828	0.498599	-0.737106	0.875271	1	0.82053	Hl-11934	1	Metabolism	Carbohydrate metabolism
00601	Glycosphingolipid biosynthesis - lacto and neolacto series	1/640	29/9254	0.0344828	0.498599	-0.737106	0.875271	1	0.82053	Hl-14616	1	Metabolism	Glycan biosynthesis and metabolism
04650	Natural killer cell mediated cytotoxicity	1/640	29/9254	0.0344828	0.498599	-0.737106	0.875271	1	0.82053	Hl-27067	1	Organismal Systems	Immune system
04720	Long-term potentiation	1/640	29/9254	0.0344828	0.498599	-0.737106	0.875271	1	0.82053	Hl-28615	1	Organismal Systems	Nervous system
04142	Lysosome	6/640	126/9254	0.047619	0.688542	-0.959459	0.876527	1	0.82053	Hl-31081/Hl-30993/Hl-28802/Hl-19827/Hl-13059/Hl-40539	6	Cellular Processes	Transport and catabolism
04540	Gap junction	2/640	51/9254	0.0392157	0.567034	-0.845089	0.876847	1	0.82053	Hl-31650/Hl-37222	2	Cellular Processes	Cellular community - eukaryotes
04722	Neurotrophin signaling pathway	3/640	71/9254	0.0422535	0.61096	-0.896934	0.877648	1	0.82053	Hl-27067/Hl-26081/Hl-40177	3	Organismal Systems	Nervous system
05203	Viral carcinogenesis	5/640	109/9254	0.0458716	0.663274	-0.963888	0.881095	1	0.82053	Hl-27067/Hl-30222/Hl-15329/Hl-31102/Hl-17143	5	Human Diseases	Cancer: overview
04926	Relaxin signaling pathway	2/640	52/9254	0.0384615	0.55613	-0.874874	0.883621	1	0.82053	Hl-15707/Hl-37287	2	Organismal Systems	Endocrine system
04150	mTOR signaling pathway	4/640	94/9254	0.0425532	0.615293	-1.02182	0.89785	1	0.82053	Hl-41333/Hl-40177/Hl-09665/Hl-31668	4	Environmental Information Processing	Signal transduction
05017	Spinocerebellar ataxia	4/640	94/9254	0.0425532	0.615293	-1.02182	0.89785	1	0.82053	Hl-28615/Hl-19929/Hl-00018/Hl-05700	4	Human Diseases	Neurodegenerative disease
04662	B cell receptor signaling pathway	1/640	32/9254	0.03125	0.451855	-0.846616	0.899474	1	0.82053	Hl-27067	1	Organismal Systems	Immune system
04714	Thermogenesis	7/640	151/9254	0.0463576	0.670302	-1.11337	0.90545	1	0.82053	Hl-37173/Hl-24561/Hl-37929/Hl-36761/Hl-18711/Hl-37222/Hl-14221	7	Organismal Systems	Environmental adaptation
04371	Apelin signaling pathway	2/640	57/9254	0.0350877	0.507346	-1.01692	0.912599	1	0.82053	Hl-33141/Hl-17903	2	Environmental Information Processing	Signal transduction
04668	TNF signaling pathway	2/640	57/9254	0.0350877	0.507346	-1.01692	0.912599	1	0.82053	Hl-15707/Hl-09750	2	Environmental Information Processing	Signal transduction
04915	Estrogen signaling pathway	2/640	57/9254	0.0350877	0.507346	-1.01692	0.912599	1	0.82053	Hl-30019/Hl-07660	2	Organismal Systems	Endocrine system
05171	Coronavirus disease - COVID-19	6/640	135/9254	0.0444444	0.642639	-1.14006	0.912775	1	0.82053	Hl-19840/Hl-30222/Hl-15887/Hl-15329/Hl-31102/Hl-16498	6	Human Diseases	Infectious disease: viral
01007	Amino acid related enzymes	2/640	58/9254	0.0344828	0.498599	-1.04407	0.917518	1	0.82053	Hl-03601/Hl-19469	2	Brite Hierarchies	Protein families: metabolism
04657	IL-17 signaling pathway	1/640	35/9254	0.0285714	0.413125	-0.948127	0.918986	1	0.82053	Hl-37287	1	Organismal Systems	Immune system
05034	Alcoholism	3/640	80/9254	0.0375	0.542227	-1.12084	0.921964	1	0.82053	Hl-17331/Hl-17273/Hl-19202	3	Human Diseases	Substance dependence
05135	Yersinia infection	3/640	80/9254	0.0375	0.542227	-1.12084	0.921964	1	0.82053	Hl-40801/Hl-27067/Hl-18711	3	Human Diseases	Infectious disease: bacterial
04725	Cholinergic synapse	2/640	60/9254	0.0333333	0.481979	-1.09723	0.926585	1	0.82053	Hl-20337/Hl-20622	2	Organismal Systems	Nervous system
04621	NOD-like receptor signaling pathway	4/640	102/9254	0.0392157	0.567034	-1.19846	0.92923	1	0.82053	Hl-16067/Hl-20917/Hl-16448/Hl-40539	4	Organismal Systems	Immune system
00520	Amino sugar and nucleotide sugar metabolism	1/640	37/9254	0.027027	0.390794	-1.01204	0.929845	1	0.82053	Hl-24324	1	Metabolism	Carbohydrate metabolism
04620	Toll-like receptor signaling pathway	1/640	38/9254	0.0263158	0.38051	-1.043	0.934716	1	0.82053	Hl-27067	1	Organismal Systems	Immune system
04630	JAK-STAT signaling pathway	1/640	38/9254	0.0263158	0.38051	-1.043	0.934716	1	0.82053	Hl-15329	1	Environmental Information Processing	Signal transduction
05223	Non-small cell lung cancer	1/640	38/9254	0.0263158	0.38051	-1.043	0.934716	1	0.82053	Hl-41911	1	Human Diseases	Cancer: specific types
04810	Regulation of actin cytoskeleton	4/640	104/9254	0.0384615	0.55613	-1.24077	0.935577	1	0.82053	Hl-33521/Hl-40801/Hl-27067/Hl-18711	4	Cellular Processes	Cell motility
05417	Lipid and atherosclerosis	4/640	104/9254	0.0384615	0.55613	-1.24077	0.935577	1	0.82053	Hl-27067/Hl-16610/Hl-15014/Hl-31184	4	Human Diseases	Cardiovascular disease
04213	Longevity regulating pathway - multiple species	1/640	39/9254	0.025641	0.370753	-1.07333	0.93925	1	0.82053	Hl-40177	1	Organismal Systems	Aging
05130	Pathogenic Escherichia coli infection	4/640	107/9254	0.0373832	0.540537	-1.30296	0.944134	1	0.82053	Hl-31650/Hl-40801/Hl-27067/Hl-18711	4	Human Diseases	Infectious disease: bacterial
01009	Protein phosphatases and associated proteins	12/640	256/9254	0.046875	0.677783	-1.42503	0.946253	1	0.82053	Hl-36329/Hl-34837/Hl-27310/Hl-22497/Hl-13926/Hl-13837/Hl-37158/Hl-10082/Hl-31117/Hl-34616/Hl-33621/Hl-14294	12	Brite Hierarchies	Protein families: metabolism
05120	Epithelial cell signaling in Helicobacter pylori infection	1/640	41/9254	0.0243902	0.352668	-1.13226	0.947396	1	0.82053	Hl-27067	1	Human Diseases	Infectious disease: bacterial
05131	Shigellosis	6/640	149/9254	0.0402685	0.582257	-1.40117	0.95085	1	0.82053	Hl-40801/Hl-27067/Hl-30222/Hl-33343/Hl-31102/Hl-18711	6	Human Diseases	Infectious disease: bacterial
05110	Vibrio cholerae infection	1/640	42/9254	0.0238095	0.344271	-1.16092	0.95105	1	0.82053	Hl-18711	1	Human Diseases	Infectious disease: bacterial
05211	Renal cell carcinoma	1/640	42/9254	0.0238095	0.344271	-1.16092	0.95105	1	0.82053	Hl-27067	1	Human Diseases	Cancer: specific types
04138	Autophagy - yeast	2/640	67/9254	0.0298507	0.431623	-1.27267	0.951445	1	0.82053	Hl-41102/Hl-09906	2	Cellular Processes	Transport and catabolism
04361	Axon regeneration	2/640	67/9254	0.0298507	0.431623	-1.27267	0.951445	1	0.82053	Hl-27067/Hl-33404	2	Organismal Systems	Development and regeneration
04013	MAPK signaling pathway - fly	2/640	68/9254	0.0294118	0.425276	-1.29652	0.954261	1	0.82053	Hl-11631/Hl-27067	2	Environmental Information Processing	Signal transduction
05160	Hepatitis C	2/640	68/9254	0.0294118	0.425276	-1.29652	0.954261	1	0.82053	Hl-23989/Hl-08889	2	Human Diseases	Infectious disease: viral
05212	Pancreatic cancer	1/640	45/9254	0.0222222	0.321319	-1.24393	0.960561	1	0.82053	Hl-27067	1	Human Diseases	Cancer: specific types
03110	Chaperones and folding catalysts	7/640	174/9254	0.0402299	0.581699	-1.51827	0.961554	1	0.82053	Hl-02282/Hl-00113/Hl-41522/Hl-19827/Hl-09146/Hl-09906/Hl-40539	7	Brite Hierarchies	Protein families: genetic information processing
05210	Colorectal cancer	1/640	46/9254	0.0217391	0.314334	-1.27068	0.963302	1	0.82053	Hl-27067	1	Human Diseases	Cancer: specific types
05165	Human papillomavirus infection	6/640	157/9254	0.0382166	0.552588	-1.54112	0.965154	1	0.82053	Hl-41333/Hl-34773/Hl-23002/Hl-16172/Hl-05700/Hl-31668	6	Human Diseases	Infectious disease: viral
00970	Aminoacyl-tRNA biosynthesis	1/640	47/9254	0.0212766	0.307646	-1.29702	0.965852	1	0.82053	Hl-03601	1	Genetic Information Processing	Translation
05220	Chronic myeloid leukemia	1/640	47/9254	0.0212766	0.307646	-1.29702	0.965852	1	0.82053	Hl-38461	1	Human Diseases	Cancer: specific types
04066	HIF-1 signaling pathway	1/640	48/9254	0.0208333	0.301237	-1.32295	0.968226	1	0.82053	Hl-06589	1	Environmental Information Processing	Signal transduction
04723	Retrograde endocannabinoid signaling	2/640	75/9254	0.0266667	0.385583	-1.45621	0.970021	1	0.82053	Hl-28615/Hl-30034	2	Organismal Systems	Nervous system
04391	Hippo signaling pathway - fly	1/640	49/9254	0.0204082	0.295089	-1.34849	0.970435	1	0.82053	Hl-18711	1	Environmental Information Processing	Signal transduction
03083	Polycomb repressive complex	1/640	50/9254	0.02	0.289187	-1.37366	0.972491	1	0.82053	Hl-11479	1	Genetic Information Processing	Chromosome
04140	Autophagy - animal	4/640	123/9254	0.0325203	0.470224	-1.61218	0.974612	1	0.82053	Hl-00018/Hl-19827/Hl-40177/Hl-40539	4	Cellular Processes	Transport and catabolism
04031	GTP-binding proteins	3/640	102/9254	0.0294118	0.425276	-1.59085	0.975795	1	0.82053	Hl-00527/Hl-27067/Hl-06229	3	Brite Hierarchies	Protein families: signaling and cellular processes
04070	Phosphatidylinositol signaling system	1/640	52/9254	0.0192308	0.278065	-1.42294	0.976183	1	0.82053	Hl-33343	1	Environmental Information Processing	Signal transduction
05202	Transcriptional misregulation in cancer	2/640	81/9254	0.0246914	0.357022	-1.58421	0.97924	1	0.82053	Hl-11984/Hl-12487	2	Human Diseases	Cancer: overview
04062	Chemokine signaling pathway	1/640	54/9254	0.0185185	0.267766	-1.47089	0.979381	1	0.82053	Hl-27067	1	Organismal Systems	Immune system
04935	Growth hormone synthesis, secretion and action	1/640	54/9254	0.0185185	0.267766	-1.47089	0.979381	1	0.82053	Hl-40177	1	Organismal Systems	Endocrine system
04932	Non-alcoholic fatty liver disease	2/640	93/9254	0.0215054	0.310954	-1.82032	0.990168	1	0.82053	Hl-27067/Hl-40177	2	Human Diseases	Endocrine and metabolic disease
04812	Cytoskeleton proteins	11/640	288/9254	0.0381944	0.552268	-2.10399	0.991501	1	0.82053	Hl-37418/Hl-31650/Hl-15492/Hl-23990/Hl-40801/Hl-27310/Hl-22859/Hl-18711/Hl-09665/Hl-18820/Hl-08250	11	Brite Hierarchies	Protein families: signaling and cellular processes
04217	Necroptosis	1/640	68/9254	0.0147059	0.212638	-1.77621	0.992492	1	0.82053	Hl-35980	1	Cellular Processes	Cell growth and death
05132	Salmonella infection	5/640	171/9254	0.0292398	0.422789	-2.07657	0.993335	1	0.82053	Hl-31650/Hl-15492/Hl-40801/Hl-27067/Hl-18711	5	Human Diseases	Infectious disease: bacterial
05168	Herpes simplex virus 1 infection	2/640	101/9254	0.019802	0.286324	-1.96566	0.994074	1	0.82053	Hl-30222/Hl-31102	2	Human Diseases	Infectious disease: viral
01001	Protein kinases	9/640	258/9254	0.0348837	0.504397	-2.20064	0.99426	1	0.82053	Hl-14772/Hl-15404/Hl-14771/Hl-08507/Hl-14314/Hl-19245/Hl-09387/Hl-37222/Hl-38177	9	Brite Hierarchies	Protein families: metabolism
03082	ATP-dependent chromatin remodeling	1/640	72/9254	0.0138889	0.200825	-1.85553	0.994376	1	0.82053	Hl-18711	1	Genetic Information Processing	Chromosome
05164	Influenza A	1/640	73/9254	0.0136986	0.198074	-1.87491	0.994768	1	0.82053	Hl-18711	1	Human Diseases	Infectious disease: viral
05012	Parkinson disease	6/640	205/9254	0.0292683	0.423201	-2.2763	0.99637	1	0.82053	Hl-31650/Hl-28250/Hl-17331/Hl-17273/Hl-19202/Hl-01974	6	Human Diseases	Neurodegenerative disease
04218	Cellular senescence	1/640	82/9254	0.0121951	0.176334	-2.042	0.99727	1	0.82053	Hl-39864	1	Cellular Processes	Cell growth and death
03040	Spliceosome	2/640	116/9254	0.0172414	0.2493	-2.21768	0.997738	1	0.82053	Hl-12220/Hl-20140	2	Genetic Information Processing	Transcription
05020	Prion disease	4/640	171/9254	0.0233918	0.338231	-2.38078	0.998088	1	0.82053	Hl-31650/Hl-27067/Hl-16610/Hl-33141	4	Human Diseases	Neurodegenerative disease
05010	Alzheimer disease	7/640	240/9254	0.0291667	0.421732	-2.47403	0.998112	1	0.82053	Hl-41333/Hl-31650/Hl-28250/Hl-00018/Hl-40177/Hl-01974/Hl-31668	7	Human Diseases	Neurodegenerative disease
00340	Histidine metabolism	10/640	305/9254	0.0327869	0.474078	-2.54573	0.998243	1	0.82053	Hl-03600/Hl-14468/Hl-17331/Hl-01754/Hl-17273/Hl-19202/Hl-17911/Hl-17096/Hl-00378/Hl-14460	10	Metabolism	Amino acid metabolism
05163	Human cytomegalovirus infection	1/640	89/9254	0.011236	0.162465	-2.16402	0.998355	1	0.82053	Hl-27067	1	Human Diseases	Infectious disease: viral
05016	Huntington disease	6/640	221/9254	0.0271493	0.392562	-2.49121	0.998393	1	0.82053	Hl-28615/Hl-31650/Hl-24577/Hl-15093/Hl-00018/Hl-18820	6	Human Diseases	Neurodegenerative disease
05169	Epstein-Barr virus infection	1/640	94/9254	0.0106383	0.153823	-2.24753	0.998855	1	0.82053	Hl-27067	1	Human Diseases	Infectious disease: viral
05170	Human immunodeficiency virus 1 infection	1/640	101/9254	0.00990099	0.143162	-2.35997	0.99931	1	0.82053	Hl-27067	1	Human Diseases	Infectious disease: viral
05014	Amyotrophic lateral sclerosis	8/640	283/9254	0.0282686	0.408746	-2.75344	0.999336	1	0.82053	Hl-28615/Hl-31650/Hl-23724/Hl-27067/Hl-24577/Hl-00018/Hl-18711/Hl-18820	8	Human Diseases	Neurodegenerative disease
04144	Endocytosis	2/640	139/9254	0.0143885	0.208049	-2.56423	0.999498	1	0.82053	Hl-40801/Hl-11587	2	Cellular Processes	Transport and catabolism
05166	Human T-cell leukemia virus 1 infection	1/640	110/9254	0.00909091	0.131449	-2.49777	0.999641	1	0.82053	Hl-33141	1	Human Diseases	Infectious disease: viral
03037	Cilium and associated proteins	13/640	404/9254	0.0321782	0.465277	-2.99555	0.999671	1	0.82053	Hl-38286/Hl-15492/Hl-23990/Hl-37616/Hl-04073/Hl-33893/Hl-08083/Hl-22859/Hl-32819/Hl-00385/Hl-33752/Hl-29137/Hl-18820	13	Brite Hierarchies	Protein families: signaling and cellular processes
03011	Ribosome	2/640	154/9254	0.012987	0.187784	-2.77038	0.999815	1	0.82053	Hl-17143/Hl-16498	2	Brite Hierarchies	Protein families: genetic information processing
04141	Protein processing in endoplasmic reticulum	1/640	120/9254	0.00833333	0.120495	-2.64318	0.999826	1	0.82053	Hl-41864	1	Genetic Information Processing	Folding, sorting and degradation
00380	Tryptophan metabolism	8/640	312/9254	0.025641	0.370753	-3.08184	0.999848	1	0.82053	Hl-31609/Hl-17331/Hl-01754/Hl-17273/Hl-19202/Hl-34791/Hl-17911/Hl-17096	8	Metabolism	Amino acid metabolism
03010	Ribosome	1/640	122/9254	0.00819672	0.118519	-2.6714	0.99985	1	0.82053	Hl-16498	1	Genetic Information Processing	Translation
03016	Transfer RNA biogenesis	2/640	162/9254	0.0123457	0.178511	-2.87514	0.999892	1	0.82053	Hl-03601/Hl-06629	2	Brite Hierarchies	Protein families: genetic information processing
03032	DNA replication proteins	1/640	129/9254	0.00775194	0.112088	-2.76807	0.99991	1	0.82053	Hl-12220	1	Brite Hierarchies	Protein families: genetic information processing
00330	Arginine and proline metabolism	7/640	318/9254	0.0220126	0.318288	-3.37188	0.999969	1	0.82053	Hl-11517/Hl-17331/Hl-01754/Hl-17273/Hl-19202/Hl-17911/Hl-17096	7	Metabolism	Amino acid metabolism
05022	Pathways of neurodegeneration - multiple diseases	7/640	318/9254	0.0220126	0.318288	-3.37188	0.999969	1	0.82053	Hl-28615/Hl-41333/Hl-31650/Hl-27067/Hl-00018/Hl-31668/Hl-18820	7	Human Diseases	Neurodegenerative disease
03041	Spliceosome	5/640	282/9254	0.0177305	0.256372	-3.45672	0.999987	1	0.82053	Hl-15407/Hl-12140/Hl-27941/Hl-12220/Hl-20140	5	Brite Hierarchies	Protein families: genetic information processing
03021	Transcription machinery	1/640	208/9254	0.00480769	0.0695162	-3.69948	1	1	0.82053	Hl-18711	1	Brite Hierarchies	Protein families: genetic information processing
03029	Mitochondrial biogenesis	3/640	294/9254	0.0102041	0.147545	-4.04874	1	1	0.82053	Hl-23350/Hl-24561/Hl-18711	3	Brite Hierarchies	Protein families: genetic information processing
03009	Ribosome biogenesis	1/640	218/9254	0.00458716	0.0663274	-3.80245	1	1	0.82053	Hl-05895	1	Brite Hierarchies	Protein families: genetic information processing
03019	Messenger RNA biogenesis	4/640	329/9254	0.0121581	0.175798	-4.14912	1	1	0.82053	Hl-15407/Hl-31650/Hl-41873/Hl-18711	4	Brite Hierarchies	Protein families: genetic information processing
03400	DNA repair and recombination proteins	2/640	304/9254	0.00657895	0.0951275	-4.37262	1	1	0.82053	Hl-15483/Hl-05502	2	Brite Hierarchies	Protein families: genetic information processing

## Sheet: S6
Table S6 Numbers of taxonomic units detected at each taxonomic rank in microbial sequencing data for each sample
Sample	Kindom	Phylum	Class	Order	Family	Genus	Species
Con1	1	19	38	86	124	241	332
Con2	1	20	36	96	140	293	425
Con3	1	22	43	104	148	301	432
Con4	1	16	29	73	108	209	290
GA1-1	1	14	24	65	88	183	262
GA1-2	1	17	29	82	113	256	378
GA1-3	1	14	22	59	79	166	285
GA1-4	1	16	22	50	65	142	255
GA2-1	1	15	28	53	75	147	196
GA2-2	1	12	21	40	53	99	139
GA2-3	1	23	44	109	161	367	520
GA2-4	1	16	26	63	82	154	230
GA5-1	1	16	27	63	85	169	237
GA5-2	1	5	6	16	20	36	67
GA5-3	1	11	14	26	32	50	78
GA5-4	1	17	31	63	82	141	189

## Sheet: S7
Table S7 Phylum-level taxonomic composition of microbial communities across all samples
Phylum	Con1	Con2	Con3	Con4	GA1-1	GA1-2	GA1-3	GA1-4	GA2-1	GA2-2	GA2-3	GA2-4	GA5-1	GA5-2	GA5-3	GA5-4
Abditibacteriota	0	0	0	0	0	0	0	0	0	0	2	0	0	0	0	0
Acidobacteriota	31	121	189	24	10	18	8	13	3	0	589	6	69	0	2	149
Actinobacteriota	1550	1772	2384	964	58	340	250	121	52	7	321	63	205	0	17	379
Armatimonadota	0	2	1	0	0	0	0	0	0	0	9	0	0	0	0	0
Bacteroidetes	269	523	585	47	128	145	11	15	151	128	550	237	11	10	56	62
Bdellovibrionota	42	35	34	44	10	29	13	8	0	0	4	0	12	0	0	0
Campilobacterota	43	87	343	0	0	21	0	11	7	0	13	0	0	0	0	0
Chloroflexi	1470	406	443	860	40	101	46	49	35	1	293	248	75	0	81	11
Chloroplast	366	587	496	282	10353	919	281	144	33307	44	13430	5877	11422	10	40	2613
Cyanobacteria	4	6	2	0	37	10	11	8	27	0	179	0	192	0	0	3
Deferribacterota	6	0	0	0	0	0	0	0	0	0	0	0	0	0	0	0
Deferrisomatota	0	0	2	0	0	0	0	0	3	0	26	10	0	0	0	0
Deinococcota	0	56	4	19	0	0	3	0	0	212	4	356	14	490	382	102
Dependentiae	554	545	669	915	988	165	2242	1560	305	8	803	1271	459	0	0	307
Desulfobacterota	1067	1882	3284	539	254	772	94	60	117	50	898	278	1334	1	0	171
Firmicutes	328	2042	719	247	81	119	679	440	45	6529	247	3776	294	29499	33711	25874
Fusobacteriota	0	0	0	0	0	0	0	0	0	0	0	2	0	0	0	0
Gemmatimonadota	7	4	11	3	0	3	3	0	0	0	19	0	0	0	0	4
Halanaerobiaeota	0	0	0	2	0	0	0	1	0	0	0	0	0	0	0	0
Hydrogenedentes	0	0	2	0	0	2	0	0	0	0	1	0	0	0	0	9
Mitochondria	12	29	43	6	36	8	41	19	427	0	343	121	1128	0	6	36
Myxococcota	79	74	91	4	17	29	0	2	28	7	179	134	2	0	1	63
Nitrospirota	7	28	1	0	0	0	0	0	0	0	3	0	0	0	0	0
Patescibacteria	85	218	250	43	3	0	0	1	125	0	553	110	97	0	2	20
Planctomycetota	11617	8747	6845	12392	5283	2259	6319	2463	4803	67	4594	7284	10200	0	20	844
Proteobacteria	25675	25884	26807	27460	27275	39659	33357	39100	5298	38000	20937	23406	19224	15056	10741	14338
Spirochaetota	4	11	24	0	0	0	0	0	0	1	54	2	0	0	0	17
Sumerlaeota	0	0	0	0	0	3	0	0	0	0	0	0	4	0	0	0
Unclassified	71	76	152	48	22	55	48	20	14	3	61	47	44	0	2	19
Verrucomicrobiota	1779	1931	1685	1167	471	409	1660	1031	319	9	954	1838	280	0	5	45

## Sheet: S8
Table S8 Class-level taxonomic composition of microbial communities across all samples
Class	Con1	Con2	Con3	Con4	GA1-1	GA1-2	GA1-3	GA1-4	GA2-1	GA2-2	GA2-3	GA2-4	GA5-1	GA5-2	GA5-3	GA5-4
Abditibacteria	0	0	0	0	0	0	0	0	0	0	2	0	0	0	0	0
Acidimicrobiia	524	534	510	582	25	136	205	99	28	6	240	24	122	0	0	294
Acidobacteriae	1	12	34	0	0	0	0	0	0	0	480	0	2	0	1	11
Actinobacteria	993	1165	1777	363	28	197	35	20	11	1	65	15	81	0	17	84
Alphaproteobacteria	21745	20468	21140	23553	22253	17546	23313	32979	4377	2049	15884	11099	16691	1324	855	3397
Anaerolineae	1461	371	438	858	40	101	46	49	35	0	293	248	75	0	0	9
Babeliae	554	545	669	915	988	165	2242	1560	305	8	803	1271	459	0	0	307
Bacilli	210	1746	480	143	45	91	536	404	32	6529	196	3741	199	29499	33649	25819
Bacteroidia	266	523	585	40	128	145	11	15	149	103	548	237	11	10	56	62
Bdellovibrionia	8	5	12	9	0	2	3	0	0	0	4	0	0	0	0	0
Blastocatellia	4	24	59	1	0	0	0	0	0	0	5	0	0	0	0	60
Brocadiae	14	21	16	19	0	6	2	0	1	0	6	3	7	0	0	0
Campylobacteria	43	87	343	0	0	21	0	11	7	0	13	0	0	0	0	0
Chlorobia	0	0	0	0	0	0	0	0	0	2	0	0	0	0	0	0
Chloroflexia	5	33	5	1	0	0	0	0	0	1	0	0	0	0	0	2
Chloroplast	366	587	496	282	10353	919	281	144	33307	44	13430	5877	11422	10	40	2613
Chthonomonadetes	0	2	1	0	0	0	0	0	0	0	9	0	0	0	0	0
Clostridia	106	279	218	101	29	23	143	34	13	0	37	32	92	0	62	55
Coriobacteriia	0	0	10	0	0	0	0	0	0	0	0	0	0	0	0	0
Cyanobacteriia	4	0	1	0	35	10	11	8	24	0	174	0	18	0	0	3
Deferribacteres	6	0	0	0	0	0	0	0	0	0	0	0	0	0	0	0
Defferrisomatia	0	0	2	0	0	0	0	0	3	0	26	10	0	0	0	0
Deinococci	0	56	4	19	0	0	3	0	0	212	4	356	14	490	382	102
Desulfarculia	0	43	24	0	0	0	0	0	0	1	13	0	25	0	0	2
Desulfitobacteriia	0	0	2	0	0	0	0	0	0	0	0	0	0	0	0	0
Desulfobacteria	11	0	42	2	2	23	0	0	5	24	35	12	0	0	0	52
Desulfobulbia	260	1517	2467	181	26	70	37	45	3	17	408	13	81	0	0	1
Desulfovibrionia	176	112	76	78	190	127	22	3	56	1	133	153	928	1	0	60
Desulfuromonadia	598	194	640	259	32	534	20	10	40	7	249	71	264	0	0	29
Fusobacteriia	0	0	0	0	0	0	0	0	0	0	0	2	0	0	0	0
Gammaproteobacteria	3928	5415	5667	3905	5020	22104	10044	6121	921	35951	5053	12307	2533	13732	9886	10941
Gemmatimonadetes	7	4	11	3	0	3	3	0	0	0	19	0	0	0	0	4
Halanaerobiia	0	0	0	2	0	0	0	1	0	0	0	0	0	0	0	0
Holophagae	0	0	0	0	0	0	0	0	0	0	5	0	0	0	0	0
Hydrogenedentia	0	0	2	0	0	2	0	0	0	0	1	0	0	0	0	9
Ignavibacteria	0	0	0	0	0	0	0	0	0	15	2	0	0	0	0	0
Kiritimatiellae	0	0	2	0	0	3	0	0	2	0	0	19	0	0	0	0
Ktedonobacteria	0	0	0	0	0	0	0	0	0	0	0	0	0	0	81	0
Leptospirae	0	0	0	0	0	0	0	0	0	0	0	0	0	0	0	13
Mitochondria	12	29	43	6	36	8	41	19	427	0	343	121	1128	0	6	36
Moorellia	0	0	0	0	2	0	0	0	0	0	0	0	0	0	0	0
Myxococcia	2	13	4	0	0	0	0	0	1	0	9	0	0	0	0	1
Negativicutes	0	8	0	0	0	0	0	0	0	0	0	0	0	0	0	0
Nitrospiria	7	28	1	0	0	0	0	0	0	0	3	0	0	0	0	0
Oligoflexia	34	30	22	35	10	27	10	8	0	0	0	0	12	0	0	0
Omnitrophia	0	0	0	0	0	0	0	0	0	0	3	0	0	0	0	0
Phycisphaerae	5	4	6	0	18	3	18	12	2	0	47	18	0	0	0	2
Planctomycetes	11552	8665	6797	12332	5247	2232	6291	2448	4800	67	4539	7254	10164	0	20	842
Polyangia	77	58	87	4	17	27	0	2	27	7	168	134	2	0	1	62
Rhodothermia	3	0	0	7	0	0	0	0	2	8	0	0	0	0	0	0
Saccharimonadia	85	218	250	43	3	0	0	1	125	0	553	110	97	0	2	20
Spirochaetia	4	11	24	0	0	0	0	0	0	1	54	2	0	0	0	4
Sumerlaeia	0	0	0	0	0	3	0	0	0	0	0	0	4	0	0	0
Symbiobacteriia	6	0	6	0	0	0	0	0	0	0	0	0	0	0	0	0
Syntrophia	11	0	0	0	0	0	0	0	0	0	3	2	24	0	0	0
Syntrophobacteria	0	1	13	6	0	4	0	0	2	0	3	0	0	0	0	2
Thermaerobacteria	0	0	0	0	0	0	0	0	0	0	5	0	0	0	0	0
Thermoanaerobacteria	3	0	0	0	0	0	0	0	0	0	2	0	0	0	0	0
Thermoleophilia	5	49	61	10	3	4	10	0	13	0	16	24	2	0	0	0
Unclassified	186	203	275	136	60	118	79	40	28	3	190	92	154	0	2	114
Vampirivibrionia	0	6	1	0	2	0	0	0	3	0	3	0	174	0	0	0
Verrucomicrobiae	1779	1931	1683	1167	471	406	1660	1031	317	9	951	1819	280	0	5	45
Vicinamibacteria	3	69	60	4	3	6	0	2	0	0	37	0	1	0	1	9
Zetaproteobacteria	2	0	0	0	0	0	0	0	0	0	0	0	0	0	0	0

## Sheet: S9
Table S9 Species-level taxonomic composition of microbial communities across all samples
Species	Con1	Con2	Con3	Con4	GA1-1	GA1-2	GA1-3	GA1-4	GA2-1	GA2-2	GA2-3	GA2-4	GA5-1	GA5-2	GA5-3	GA5-4
Abditibacterium_utsteinense	0	0	0	0	0	0	0	0	0	0	2	0	0	0	0	0
Abyssivirga_alkaniphila	0	1	0	0	0	0	0	0	0	0	0	0	17	0	0	0
Acetobacter_indonesiensis	0	0	0	0	0	0	0	0	0	0	1	0	0	0	0	0
Achromobacter_xylosoxidans	0	0	0	0	0	0	1	0	0	0	3	0	0	0	0	0
Acidicapsa_borealis	0	0	0	0	0	0	0	0	0	0	3	0	0	0	0	0
Acidihalobacter_ferrooxidans	0	0	0	0	0	2	0	0	0	0	0	0	0	0	0	0
Acidihalobacter_prosperus	0	4	4	2	3	11	0	1	2	0	4	0	0	0	0	112
Acidimicrobium_ferrooxidans	5	1	2	2	0	0	0	0	0	0	3	0	0	0	0	0
Acidisoma_sibiricum	0	0	0	0	0	0	0	0	0	0	1	0	0	0	0	0
Acidisphaera_rubrifaciens	0	1	0	0	0	0	0	0	0	0	4	0	0	0	0	0
Aciditerrimonas_ferrireducens	35	18	23	74	0	1	53	0	0	0	7	0	26	0	0	0
Acidobacterium_capsulatum	0	0	0	0	0	0	0	0	0	0	38	0	2	0	0	3
Acidocella_aromatica	0	0	0	0	0	0	0	0	0	0	11	0	0	0	0	0
Acidovorax_valerianellae	0	0	0	13	0	0	0	0	0	0	0	0	0	0	0	0
Acinetobacter_calcoaceticus	0	0	0	0	0	0	0	0	0	0	0	9	0	3	0	0
Acinetobacter_lwoffii	0	0	2	0	0	0	0	0	0	11	1	0	0	0	0	0
Acinetobacter_pittii	0	0	0	0	0	0	0	0	0	0	0	11	0	0	0	0
Acinetobacter_schindleri	0	0	0	0	0	0	0	0	0	0	0	3	0	3	0	0
Actibacter_haliotis	0	6	1	0	0	1	0	0	0	0	0	0	0	0	0	0
Actibacterium_atlanticum	3	3	7	0	13	40	3	26	3	0	7	36	2	0	0	6
Actibacterium_mucosum	0	0	0	0	0	3	0	0	0	0	3	0	0	0	0	0
Actibacterium_pelagium	16	11	73	15	34	60	11	14	0	19	34	41	28	7	0	39
Acuticoccus_yangtzensis	0	0	0	0	0	0	0	0	0	0	6	0	10	0	0	0
Aeribacillus_pallidus	0	214	3	0	0	0	0	0	0	49	0	0	40	347	425	92
Aestuariicoccus_marinus	0	0	0	0	0	7	0	0	0	0	0	0	0	0	0	0
Aetherobacter_rufus	0	0	0	0	0	0	0	0	0	0	2	0	0	0	0	0
Afifella_pfennigii	1	11	13	6	0	1	0	0	0	0	0	9	110	0	0	0
Afipia_broomeae	0	0	0	0	0	0	0	0	0	0	2	0	0	0	0	0
Afipia_felis	0	0	0	0	0	0	0	0	0	0	7	0	0	0	0	0
Afipia_genosp	0	0	0	0	0	0	0	0	0	0	7	0	0	0	0	0
Aggregicoccus_edonensis	0	1	0	0	0	0	0	0	0	0	0	0	0	0	0	0
Ahrensia_kielensis	17	0	0	0	94	8	0	2	2	0	32	14	74	0	0	46
Ahrensia_marina	2	2	0	4	10	0	0	2	4	0	9	4	9	0	0	9
Akkermansia_muciniphila	0	5	0	0	0	0	0	0	0	0	0	0	0	0	0	0
Albidovulum_xiamenense	0	1	0	3	0	2	0	0	0	0	0	0	2	0	0	0
Albimonas_pacifica	0	0	0	0	0	0	0	0	0	0	0	0	2	0	0	0
Aliihoeflea_aestuarii	2	2	0	2	0	2	2	0	3	0	1	0	6	0	0	0
Aliiroseovarius_crassostreae	0	0	6	2	8	17	4	0	0	0	5	0	21	0	0	8
Aliiroseovarius_sediminilitoris	101	18	66	29	122	131	4	0	10	0	110	0	138	0	0	473
Aliterella_atlantica	2	0	0	0	0	0	0	0	0	0	0	0	0	0	0	0
Alkalilimnicola_ehrlichii	0	0	0	2	2	10	0	0	0	0	0	0	0	0	0	0
Allobaculum_stercoricanis	0	8	0	0	0	0	0	0	0	0	0	0	0	3	0	0
Allochromatium_vinosum	0	0	0	0	0	0	0	0	0	0	1	0	2	0	0	0
Alsobacter_metallidurans	0	0	11	0	0	0	0	0	0	0	0	0	0	0	0	0
Altererythrobacter_dongtanensis	0	0	6	0	0	0	0	0	0	0	0	0	0	0	0	0
Altererythrobacter_marensis	0	0	0	0	0	0	0	0	0	0	0	0	0	0	0	2
Altererythrobacter_xiamenensis	0	0	0	0	0	0	0	0	0	0	8	0	0	0	0	21
Amaricoccus_kaplicensis	0	5	0	0	1	3	0	0	2	0	6	11	2	0	0	0
Amaricoccus_macauensis	2	0	0	0	0	0	0	0	0	0	0	0	0	0	0	0
Amaricoccus_tamworthensis	0	0	0	0	2	3	0	0	3	0	15	17	0	0	0	0
Ampullimonas_aquatilis	5	2	14	0	0	0	0	0	1	0	0	0	12	0	0	0
Anaerobacillus_alkalilacustris	0	2	0	0	0	0	0	1	0	0	0	0	0	0	0	0
Anaerobacillus_arseniciselenatis	0	0	3	0	0	0	0	0	0	0	0	0	0	0	0	0
Anaerobacillus_isosaccharinicus	10	0	0	0	0	2	1	0	0	0	0	0	0	0	0	0
Anaerobium_acetethylicum	2	0	0	0	0	0	0	0	0	0	0	0	0	0	0	0
Anaerolinea_thermolimosa	0	0	0	0	0	0	0	0	0	0	2	0	0	0	0	0
Anaerolinea_thermophila	4	0	3	0	0	0	0	0	0	0	0	0	0	0	0	0
Anaeromyxobacter_dehalogenans	2	4	2	0	0	0	0	0	1	0	5	0	0	0	0	0
Anaerosolibacter_carboniphilus	0	0	7	0	0	0	0	0	0	0	0	0	0	0	0	0
Anoxybacillus_amylolyticus	0	0	0	0	0	0	0	0	0	1	0	2	0	11	7	1
Anoxybacillus_ayderensis	0	0	0	0	0	0	0	0	0	1	0	2	0	1	2	2
Anoxybacillus_beppuensis	0	0	0	0	0	0	0	0	0	0	0	0	0	2	0	0
Anoxybacillus_contaminans	0	0	0	0	0	0	0	0	0	4	0	0	0	8	5	7
Anoxybacillus_flavithermus	4	1033	57	2	7	28	16	5	2	5963	125	3321	88	26683	30442	23576
Anoxybacillus_geothermalis	0	2	0	0	0	0	0	0	0	0	0	0	0	3	6	0
Anoxybacillus_gonensis	0	14	1	0	0	0	0	0	0	63	3	39	0	292	388	278
Anoxybacillus_kamchatkensis	0	9	0	0	0	0	0	0	0	66	5	44	0	315	338	202
Anoxybacillus_kaynarcensis	0	22	0	0	0	2	1	0	0	197	6	92	2	865	924	804
Anoxybacillus_kestanbolensis	0	12	0	0	0	0	0	0	0	64	2	36	0	348	414	315
Anoxybacillus_kualawohkensis	0	0	0	0	0	0	0	0	0	2	0	0	0	8	3	4
Anoxybacillus_mongoliensis	0	0	0	0	0	0	0	0	0	8	0	4	0	51	38	44
Anoxybacillus_pushchinoensis	0	5	0	0	0	2	0	0	0	13	2	8	0	83	114	76
Anoxybacillus_rupiensis	0	2	0	0	0	0	0	0	0	1	0	0	0	13	9	6
Anoxybacillus_suryakundensis	0	4	0	0	0	0	0	0	0	24	1	19	0	144	125	120
Anoxybacillus_tengchongensis	0	0	0	0	0	0	0	0	0	3	0	0	0	22	20	26
Anoxybacillus_tepidamans	0	0	0	0	0	0	0	0	0	0	0	0	0	2	3	0
Anoxybacillus_thermarum	0	0	0	0	0	0	0	0	0	6	0	0	0	37	22	30
Anoxybacillus_tunisiense	0	0	0	0	0	0	0	0	0	0	0	0	0	7	5	2
Antarctobacter_heliothermus	0	0	0	1	4	18	0	0	0	0	0	0	0	0	0	0
Aquabacterium_citratiphilum	0	0	0	0	0	0	0	0	0	3	0	0	0	0	0	0
Aquabacterium_fontiphilum	6	2	0	0	2	0	0	0	0	9	0	0	0	2	0	0
Aquamicrobium_ahrensii	3	2	0	0	2	7	0	0	1	0	3	0	2	0	0	2
Aquamicrobium_defluvii	0	2	0	0	0	4	0	0	2	0	0	0	0	0	0	0
Aquamicrobium_segne	0	0	0	0	0	3	0	0	0	0	0	0	0	0	0	0
Aquicella_siphonis	3	5	0	3	0	0	0	0	0	0	16	0	0	0	0	4
Aquisalimonas_asiatica	0	0	5	0	0	8	0	0	0	0	3	0	0	0	0	0
Aquisphaera_giovannonii	0	1	0	0	0	0	0	0	0	0	20	0	0	0	0	2
Arboricoccus_pini	78	35	48	36	25	4	3	0	5	0	26	43	74	0	0	0
Arcobacter_nitrofigilis	0	2	115	0	0	3	0	2	7	0	10	0	0	0	0	0
Asticcacaulis_benevestitus	0	3	0	0	0	0	0	0	0	0	0	0	0	0	0	0
Asticcacaulis_excentricus	0	0	0	0	0	0	0	0	0	8	0	27	0	0	0	0
Atopobium_parvulum	0	0	2	0	0	0	0	0	0	0	0	0	0	0	0	0
Aurantimonas_coralicida	0	0	0	0	0	0	0	3	0	0	0	0	0	0	0	0
Aureimonas_altamirensis	0	0	0	0	0	0	0	0	0	7	0	3	0	0	0	0
Aureimonas_populi	0	0	1	0	0	0	0	0	0	0	0	0	0	0	0	0
Azospira_oryzae	0	0	0	0	0	0	0	0	0	2	2	0	0	31	128	0
Azospirillum_brasilense	0	0	0	2	0	0	0	0	0	0	0	0	0	0	0	0
Azospirillum_canadense	0	3	3	1	0	0	0	0	0	12	0	0	0	2	0	0
Azospirillum_lipoferum	0	0	0	0	0	0	0	0	0	0	4	0	0	0	0	0
Azospirillum_rugosum	0	0	0	0	0	0	0	0	0	2	0	0	0	0	0	0
Bacillus_abyssalis	7	4	2	0	0	0	0	0	0	0	0	0	0	0	0	0
Bacillus_akibai	0	0	6	0	0	0	0	0	0	0	0	0	0	0	0	0
Bacillus_algicola	16	12	14	5	3	6	22	19	3	0	0	0	0	0	0	0
Bacillus_alkalinitrilicus	0	0	8	0	0	0	0	0	0	0	0	3	0	0	0	0
Bacillus_aquimaris	18	41	29	2	0	7	28	34	0	0	4	8	2	0	0	1
Bacillus_arbutinivorans	0	2	0	0	0	0	4	0	0	0	0	0	0	0	0	0
Bacillus_aryabhattai	2	0	0	0	0	0	0	0	0	0	0	0	0	0	0	0
Bacillus_asahii	0	17	0	0	0	0	0	0	0	0	0	0	0	0	0	0
Bacillus_benzoevorans	6	0	0	0	0	0	0	0	0	0	0	0	0	0	0	0
Bacillus_beringensis	0	0	24	0	0	0	0	0	0	0	0	0	0	0	0	0
Bacillus_berkeleyi	0	7	2	2	0	3	10	0	0	0	0	0	0	0	0	0
Bacillus_boroniphilus	0	0	0	0	0	3	4	4	0	0	2	0	0	0	0	0
Bacillus_carboniphilus	0	2	0	0	0	0	0	0	0	0	0	0	0	1	0	0
Bacillus_cereus	0	0	2	0	0	0	0	1	8	0	1	0	0	0	0	0
Bacillus_cihuensis	0	5	18	0	0	0	2	0	0	0	0	0	0	0	0	0
Bacillus_circulans	0	0	19	4	0	0	0	4	0	0	0	7	0	0	0	0
Bacillus_decolorationis	3	33	4	11	0	0	41	14	0	0	0	0	0	0	0	0
Bacillus_drentensis	2	0	0	0	0	0	4	0	0	0	0	0	0	0	0	0
Bacillus_firmus	0	4	0	1	2	0	9	4	0	0	0	16	0	0	0	0
Bacillus_foraminis	0	16	0	6	0	0	0	2	0	0	0	0	0	0	0	0
Bacillus_fordii	0	0	0	0	0	0	0	4	0	0	0	0	0	0	0	0
Bacillus_funiculus	0	36	0	7	0	3	0	3	0	0	0	0	0	0	0	0
Bacillus_ginsenggisoli	0	0	0	0	0	0	3	0	0	0	0	0	0	0	0	0
Bacillus_hackensackii	0	0	0	0	0	0	0	9	0	0	0	0	0	0	0	0
Bacillus_haikouensis	0	0	0	0	0	0	3	4	0	0	0	0	0	0	0	0
Bacillus_halosaccharovorans	4	0	0	0	0	0	0	0	0	0	0	0	0	0	0	0
Bacillus_horikoshii	0	1	2	12	0	0	2	0	0	0	0	0	0	0	0	0
Bacillus_huizhouensis	0	0	8	0	0	0	0	0	0	0	0	0	0	0	0	0
Bacillus_humi	3	10	0	0	0	0	0	0	0	0	0	0	0	0	0	0
Bacillus_hwajinpoensis	0	6	0	0	0	0	2	0	0	0	0	0	0	0	0	0
Bacillus_infantis	0	0	0	0	0	0	0	10	0	0	0	0	0	0	0	0
Bacillus_isabeliae	0	4	0	0	0	0	0	0	0	0	0	4	0	0	0	0
Bacillus_jeotgali	3	16	13	2	7	3	20	27	3	0	0	0	0	0	0	0
Bacillus_korlensis	6	2	10	0	0	0	0	0	0	0	0	0	0	0	0	0
Bacillus_kwashiorkori	0	0	0	0	0	0	2	0	0	0	0	0	0	0	0	0
Bacillus_lentus	0	8	0	0	0	0	2	3	0	0	0	0	0	0	0	0
Bacillus_licheniformis	0	0	0	4	0	0	0	0	0	0	0	0	0	2	0	0
Bacillus_lindianensis	0	0	0	0	0	0	2	4	0	0	0	0	0	0	0	0
Bacillus_litoralis	0	3	0	0	0	0	0	0	0	0	0	0	3	0	0	0
Bacillus_longiquaesitum	5	0	0	0	0	0	4	2	0	0	0	4	0	0	0	0
Bacillus_luteolus	0	0	0	0	0	0	2	0	0	0	0	0	0	0	0	0
Bacillus_mannanilyticus	5	0	0	0	0	0	0	0	0	0	0	0	0	0	0	0
Bacillus_marinisedimentorum	4	18	5	0	0	1	18	5	0	0	0	0	0	0	0	0
Bacillus_massiliogabonensis	0	0	0	0	0	0	0	3	0	0	0	0	0	0	0	0
Bacillus_megaterium	3	0	14	0	2	2	3	0	0	0	0	0	0	0	0	0
Bacillus_mesonae	0	0	0	0	0	0	0	3	0	0	0	0	0	0	0	0
Bacillus_methanolicus	0	0	0	0	0	0	0	5	0	0	0	0	0	0	0	0
Bacillus_nanhaiisediminis	0	0	0	3	0	0	0	0	0	0	0	0	0	0	0	0
Bacillus_nealsonii	0	0	3	0	0	0	0	0	0	0	0	0	0	0	0	0
Bacillus_niacini	0	17	18	0	0	0	3	3	0	0	0	0	0	0	0	0
Bacillus_oceanisediminis	0	8	0	0	0	0	1	0	0	0	0	0	0	0	0	0
Bacillus_oleronius	0	0	0	0	0	2	0	0	0	0	0	0	0	0	0	0
Bacillus_panacisoli	0	0	4	0	0	0	0	7	0	0	0	0	0	0	0	0
Bacillus_panaciterrae	0	2	0	0	0	0	0	1	0	0	0	0	0	0	0	0
Bacillus_phocaeensis	0	0	0	0	0	0	0	9	0	0	0	0	0	0	0	0
Bacillus_pocheonensis	0	1	0	0	0	0	6	2	0	0	0	0	0	0	0	0
Bacillus_rubiinfantis	0	0	0	0	0	0	0	0	0	0	0	0	0	1	0	0
Bacillus_salis	0	0	0	3	0	0	0	0	0	0	0	0	0	0	0	0
Bacillus_selenatarsenatis	0	0	3	0	0	0	3	2	0	0	2	0	0	0	0	0
Bacillus_seohaeanensis	0	0	0	1	0	0	0	0	0	0	0	0	0	0	0	0
Bacillus_sinesaloumensis	0	0	2	0	0	0	0	0	0	0	0	0	0	0	0	0
Bacillus_soli	0	0	0	0	0	0	0	9	0	0	0	0	0	0	0	0
Bacillus_subterraneus	5	2	11	0	0	4	17	14	0	0	3	0	0	0	0	0
Bacillus_subtilis	0	3	3	0	0	5	1	4	0	0	0	0	0	0	0	0
Bacillus_taeanensis	0	0	17	0	0	0	0	0	0	0	0	0	0	0	0	0
Bacillus_thioparans	0	0	0	0	0	1	4	4	0	0	0	0	0	0	0	0
Bacillus_tianshenii	0	0	0	0	0	0	0	1	0	0	0	0	0	0	0	0
Bacillus_timonensis	0	0	3	0	0	0	0	0	0	0	0	0	0	0	0	0
Bacillus_tuaregi	3	0	0	0	0	0	0	0	0	0	0	0	0	0	0	0
Bacillus_vietnamensis	0	3	0	0	2	0	0	5	0	0	1	0	6	0	0	0
Bacillus_vireti	0	0	0	0	0	0	0	2	0	0	0	0	0	0	0	0
Bacillus_weihaiensis	2	0	0	0	0	0	0	0	0	0	0	0	0	0	0	0
Bartonella_apis	149	80	117	162	40	17	45	81	3	0	3	0	60	0	0	5
Bartonella_elizabethae	6	2	3	2	0	3	0	2	0	0	0	0	1	0	0	0
Bartonella_mastomydis	0	0	0	0	0	0	0	2	0	0	0	0	0	0	0	0
Bartonella_tamiae	0	0	0	1	0	0	0	3	2	0	2	0	0	0	0	0
Bauldia_litoralis	121	241	162	129	73	75	65	167	129	0	494	299	325	0	1	56
Bdellovibrio_bacteriovorus	3	0	0	2	0	0	3	0	0	0	2	0	0	0	0	0
Beijerinckia_indica	0	0	1	0	0	0	0	0	0	0	0	0	0	0	0	0
Bhargavaea_cecembensis	0	12	0	0	0	0	0	0	0	0	0	0	0	0	0	0
Bilophila_wadsworthia	0	0	0	0	0	0	0	0	0	0	3	0	0	0	0	0
Blastochloris_sulfoviridis	0	0	0	0	0	0	0	0	0	0	4	0	0	0	0	0
Blastochloris_viridis	0	0	0	0	0	0	0	0	0	0	2	0	0	0	0	0
Blastopirellula_cremea	248	75	131	99	95	103	64	31	160	9	210	145	389	0	3	37
Blastopirellula_marina	1606	961	798	1199	2734	357	1048	294	1275	6	1177	1878	3863	0	2	251
Blautia_massiliensis	0	0	0	0	0	0	0	0	0	0	4	0	0	0	0	0
Bosea_lupini	0	5	0	0	0	0	0	0	0	10	0	0	0	0	0	0
Bosea_massiliensis	0	5	0	0	0	0	0	0	0	0	0	0	0	0	0	0
Bradymonas_sediminis	0	0	0	0	0	1	0	0	0	0	2	0	0	0	0	0
Bradyrhizobium_betae	0	0	0	0	0	0	0	0	0	0	4	0	0	0	0	0
Bradyrhizobium_canariense	0	0	0	0	0	0	0	0	0	0	39	0	0	0	0	0
Bradyrhizobium_elkanii	1	0	0	0	0	0	0	0	0	2	57	0	0	0	0	4
Bradyrhizobium_erythrophlei	0	2	0	0	0	0	0	0	0	0	54	0	0	0	0	0
Bradyrhizobium_genosp	3	5	0	0	0	0	0	0	0	0	28	0	2	0	0	0
Bradyrhizobium_group	0	0	0	0	0	0	0	0	0	0	6	0	0	0	0	0
Bradyrhizobium_iriomotense	0	0	0	0	0	0	0	0	0	0	5	0	0	0	0	0
Bradyrhizobium_japonicum	16	14	0	0	0	0	0	0	0	2	16	0	9	0	0	0
Bradyrhizobium_jicamae	0	0	0	0	0	0	0	0	0	0	18	0	0	0	0	0
Bradyrhizobium_lablabi	0	0	0	0	0	0	0	0	0	0	24	0	0	0	0	0
Bradyrhizobium_retamae	0	0	0	0	0	0	0	0	0	0	4	0	0	0	0	0
Bradyrhizobium_viridifuturi	0	0	0	0	0	0	0	0	0	0	4	0	0	0	0	0
Brevibacillus_thermoruber	0	0	0	0	0	0	5	0	0	0	0	0	0	0	0	0
Brevundimonas_albigilva	0	0	0	0	0	0	0	0	0	3	0	0	0	0	0	0
Brevundimonas_aurantiaca	0	8	0	0	0	0	0	0	0	3	0	0	0	0	0	0
Brevundimonas_diminuta	0	0	6	0	0	0	0	0	0	0	0	0	0	0	0	0
Brevundimonas_staleyi	0	0	0	0	0	0	0	0	0	0	0	0	0	2	2	0
Brevundimonas_subvibrioides	0	0	0	0	0	0	0	0	0	0	0	0	0	0	10	0
Brevundimonas_terrae	0	0	0	0	0	0	0	0	0	2	0	0	0	0	0	0
Brevundimonas_vesicularis	0	1	0	0	0	0	0	0	0	20	0	0	0	0	0	0
Bryobacter_aggregatus	0	0	0	0	0	0	0	0	0	0	17	0	0	0	0	0
Bryocella_elongata	0	0	0	0	0	0	0	0	0	0	7	0	0	0	0	0
Burkholderia_ambifaria	0	1	2	0	0	0	0	0	0	0	0	0	0	0	0	0
Burkholderia_arboris	0	3	7	0	0	0	0	0	0	0	0	0	0	0	0	0
Burkholderia_cenocepacia	5	23	76	1	0	3	0	0	4	8	0	0	0	0	0	0
Burkholderia_cepacia	7	31	57	2	4	2	0	0	7	5	3	0	0	0	0	0
Burkholderia_contaminans	0	9	22	0	0	0	0	0	0	0	0	0	0	0	0	0
Burkholderia_diffusa	0	0	2	0	0	0	0	0	0	0	0	0	0	0	0	0
Burkholderia_gladioli	0	0	2	0	0	0	0	0	0	0	0	0	0	0	0	0
Burkholderia_lata	0	2	12	0	0	0	0	0	0	0	0	0	0	0	0	0
Burkholderia_metallica	0	0	1	0	0	0	0	0	0	0	0	0	0	0	0	0
Burkholderia_multivorans	0	0	2	0	0	0	0	0	0	0	0	0	0	0	0	0
Burkholderia_stabilis	0	1	3	0	0	0	0	0	0	0	0	0	0	0	0	0
Burkholderia_vietnamiensis	0	1	6	0	0	0	0	0	0	0	0	0	0	0	0	0
Burkholderiaceae_bacterium	0	0	0	0	0	0	0	0	0	0	31	0	0	0	0	0
Byssovorax_cruenta	0	9	0	0	0	0	0	0	0	0	0	0	0	0	0	0
Caballeronia_glathei	0	0	0	0	0	0	0	0	0	0	30	0	0	0	0	0
Caballeronia_grimmiae	0	0	0	0	0	0	0	0	0	0	2	0	0	0	0	0
Caballeronia_humi	0	0	0	0	0	0	0	0	0	0	1	0	0	0	0	0
Caballeronia_sordidicola	0	0	0	0	0	0	0	0	0	0	43	0	0	0	0	0
Caballeronia_udeis	0	0	0	0	0	0	0	0	0	0	10	0	0	0	0	0
Caedimonas_varicaedens	0	0	0	0	2	0	5	0	0	0	0	0	0	0	0	0
Caldanaerobacter_subterraneus	3	0	0	0	0	0	0	0	0	0	0	0	0	0	0	0
Caldilinea_aerophila	0	2	0	0	0	0	0	0	0	0	0	0	0	0	0	0
Caldimonas_hydrothermale	0	7	3	0	12	0	0	0	0	362	0	0	0	22	10	0
Caldimonas_taiwanensis	0	0	0	0	3	0	0	0	0	35	0	0	0	5	2	0
Caloramator_quimbayensis	0	0	15	0	0	0	0	0	0	0	0	0	0	0	0	0
Candidatus_Actinomarina_minuta	0	1	2	0	0	0	0	0	0	0	0	0	0	0	0	0
Candidatus_Amoebophilus_asiaticus	25	340	180	10	12	8	6	0	2	0	0	4	0	0	0	0
Candidatus_Amoebophilus_endosymbiont	0	21	10	0	0	0	0	0	0	0	0	0	0	0	0	0
Candidatus_Anammoximicrobium_moscowii	117	256	126	130	18	17	22	13	12	2	17	50	13	0	0	2
Candidatus_Aquirestis_calciphila	0	2	0	0	0	0	0	0	0	0	0	0	0	0	0	0
Candidatus_Babela_massiliensis	554	543	669	915	988	165	2232	1556	303	8	800	1268	459	0	0	305
Candidatus_Bealeia_paramacronuclearis	7	0	19	7	154	40	453	197	5	0	25	20	10	0	0	2
Candidatus_Berkiella_aquae	355	747	610	511	0	15	0	0	0	0	3	0	2	0	0	167
Candidatus_Berkiella_cookevillensis	19	11	11	0	117	20	15	0	13	0	155	27	18	0	1	3
Candidatus_Brocadia_fulgida	5	2	1	7	0	0	0	0	0	0	0	3	0	0	0	0
Candidatus_Burkholderia_crenata	0	0	0	0	0	0	0	0	0	0	1	0	0	0	0	0
Candidatus_Burkholderia_verschuerenii	0	0	0	0	0	0	0	0	0	0	1	0	0	0	0	0
Candidatus_Captivus_acidiprotistae	0	0	0	3	0	0	6	0	0	0	0	0	0	0	0	13
Candidatus_Cardinium_hertigii	0	2	0	0	0	0	0	0	0	0	0	0	0	0	0	0
Candidatus_Coxiella_mudrowiae	5	5	0	15	3	1	13	4	0	0	0	0	4	0	0	0
Candidatus_Electrothrix_aarhusiensis	0	0	2	0	0	0	0	0	0	0	0	0	0	0	0	0
Candidatus_Electrothrix_communis	0	3	0	2	3	0	3	3	0	0	0	0	13	0	0	0
Candidatus_Endonucleariobacter_rarus	0	0	0	0	0	11	0	0	0	0	4	0	0	0	0	0
Candidatus_Filomicrobium_marinum	53	59	17	75	93	53	15	16	48	2	68	13	107	0	0	6
Candidatus_Gortzia_infectiva	138	54	95	277	0	17	19	22	0	0	0	0	74	0	0	0
Candidatus_Hemipteriphilus_asiaticus	0	0	1	0	0	0	0	0	0	0	0	0	0	0	0	0
Candidatus_Koribacter_versatilis	1	12	12	0	0	0	0	0	0	0	117	0	0	0	0	5
Candidatus_Lariskella_arthropodarum	49	29	2	3	11	115	4	1	4	0	5	2	121	0	0	0
Candidatus_Maribeggiatoa_vulgaris	0	0	0	0	0	2	0	0	0	0	0	0	0	0	0	0
Candidatus_Marithioploca_araucae	0	0	0	0	0	51	2	0	0	0	0	5	0	0	0	0
Candidatus_Marithrix_sessilis	0	2	0	0	0	0	0	0	0	0	0	0	0	0	0	0
Candidatus_Megaira_polyxenophila	19	13	19	10	0	0	5	9	0	0	13	10	0	0	0	2
Candidatus_Microthrix_calida	22	19	10	23	0	20	4	12	3	0	46	0	8	0	0	277
Candidatus_Microthrix_parvicella	7	8	3	3	0	4	12	0	0	0	20	0	8	0	0	0
Candidatus_Navis_piranensis	0	0	0	0	0	2	0	0	0	0	0	0	0	0	0	0
Candidatus_Neoehrlichia_lotoris	0	1	7	0	0	0	0	0	0	0	2	0	0	0	0	0
Candidatus_Neoehrlichia_mikurensis	0	58	58	0	0	0	0	0	6	0	0	10	9	1	0	0
Candidatus_Nitrotoga_arctica	0	0	0	0	0	0	0	0	0	0	2	0	0	0	0	0
Candidatus_Nitrotoga_fabula	0	0	3	0	0	0	0	0	0	0	0	0	0	0	0	0
Candidatus_Nostocoida_acidiphila	10	0	29	2	0	0	0	0	0	0	36	0	0	0	0	1
Candidatus_Odyssella_thessalonicensis	5	4	1	2	0	0	3	1	1	0	1	0	7	0	0	21
Candidatus_Ovatusbacter_abovo	0	0	6	0	2	4	0	0	0	0	0	0	0	0	0	0
Candidatus_Rickettsiella_isopodorum	0	0	0	0	0	0	0	0	0	0	2	0	0	0	0	0
Candidatus_Solibacter_usitatus	0	0	22	0	0	0	0	0	0	0	91	0	0	0	1	3
Candidatus_Thiobios_zoothamnicoli	0	0	0	0	0	0	0	0	0	0	4	0	0	0	0	0
Candidatus_Thiodiazotropha_endolucinida	0	0	5	0	2	2	0	0	0	0	10	13	0	0	0	0
Candidatus_Thiomargarita_nelsonii	0	0	0	0	2	0	0	0	0	0	0	0	0	0	0	0
Candidatus_Thiophysa_hinzei	2	0	3	0	0	6	0	0	0	0	0	0	2	0	0	0
Candidatus_Thiopilula_aggregata	0	3	0	0	0	0	0	0	0	0	0	0	0	0	0	0
Candidatus_Thiosymbion_oneisti	2	2	0	0	2	5	2	0	0	0	0	0	0	0	0	0
Candidatus_Turbabacter_delicatus	34	28	22	32	10	23	10	7	0	0	0	0	10	0	0	0
Carboxylicivirga_sediminis	9	11	58	3	0	2	0	7	0	0	15	15	2	0	0	1
Catabacter_hongkongensis	1	2	1	0	0	0	2	0	0	0	2	0	3	0	0	0
Caulobacter_mirabilis	0	0	0	0	0	0	0	0	0	0	9	0	0	0	0	0
Celeribacter_indicus	5	0	0	0	6	4	0	15	0	0	8	0	0	0	0	0
Celeribacter_persicus	0	0	0	2	0	0	0	0	0	0	0	0	0	0	0	0
Cellulosilyticum_lentocellum	34	13	0	7	0	0	2	0	0	0	0	0	0	0	0	0
Cellulosilyticum_ruminicola	8	0	0	0	0	0	2	0	0	0	0	0	0	0	0	0
Chelativorans_intermedius	1	8	9	6	5	13	3	0	2	0	8	0	23	0	0	0
Chelatococcus_caeni	0	0	0	0	0	0	0	0	0	3	0	0	0	3	0	0
Chelatococcus_composti	0	24	0	0	0	0	0	0	0	945	16	405	0	739	503	171
Chelatococcus_daeguensis	0	3	0	0	0	0	0	0	0	30	0	30	0	40	25	11
Chelatococcus_reniformis	0	0	0	0	0	0	0	0	0	19	0	9	0	18	13	5
Chelatococcus_sambhunathii	0	0	0	0	0	0	0	0	0	0	0	0	2	0	0	0
Chloracidobacterium_thermophilum	4	24	48	1	0	0	0	0	0	0	5	0	0	0	0	60
Chloroflexus_aurantiacus	0	1	0	0	0	0	0	0	0	0	0	0	0	0	0	0
Chloroplast	366	587	496	282	10353	919	281	144	33301	44	13425	5875	11419	10	40	2613
Chondromyces_apiculatus	0	0	0	0	0	0	0	0	1	0	0	0	0	0	0	0
Chondromyces_crocatus	59	20	70	4	7	2	0	2	6	0	12	98	0	0	0	2
Christensenella_minuta	5	2	17	0	0	0	2	0	0	0	5	0	0	0	0	0
Chroococcopsis_gigantea	0	0	0	0	6	0	0	0	9	0	0	0	10	0	0	0
Chryseobacterium_arachidis	0	0	0	0	0	0	0	0	0	1	0	0	0	0	0	0
Chryseobacterium_haifense	0	0	0	0	0	0	0	0	0	0	1	0	0	0	0	0
Chryseomicrobium_imtechense	0	0	7	0	0	0	0	0	0	0	0	0	0	0	0	0
Chryseomicrobium_palamuruense	0	0	0	9	0	0	0	0	0	0	0	0	0	0	0	0
Chthoniobacter_flavus	0	6	0	0	0	0	0	0	0	0	0	0	0	0	0	0
Chthonomonas_calidirosea	0	2	1	0	0	0	0	0	0	0	9	0	0	0	0	0
Citrobacter_braakii	0	0	0	0	0	0	0	0	0	0	2	0	0	0	0	0
Citrobacter_freundii	0	0	0	0	0	0	0	0	0	0	7	0	0	0	0	0
Cognatishimia_maritima	14	16	36	22	32	119	69	104	5	0	28	8	6	0	0	0
Cognatiyoonia_koreensis	0	0	0	0	0	2	0	0	0	0	0	0	0	0	0	0
Cohaesibacter_gelatinilyticus	0	0	0	0	0	3	0	0	0	0	0	0	0	0	0	0
Cohaesibacter_marisflavi	0	0	0	0	0	1	0	0	0	0	0	0	0	0	0	0
Comamonas_testosteroni	0	0	0	5	0	0	0	0	0	0	0	0	0	0	0	0
Conexibacter_arvalis	0	0	0	0	0	0	0	0	0	0	2	0	0	0	0	0
Conexibacter_woesei	0	0	2	0	0	0	0	0	0	0	2	0	0	0	0	0
Corynebacterium_accolens	0	9	0	0	0	0	0	0	0	0	0	0	0	0	0	0
Coxiella_burnetii	1388	1225	1462	1205	258	421	577	270	166	39	171	107	525	0	0	6
Coxiella_endosymbiont	478	175	234	191	263	339	230	273	96	6	112	41	86	0	0	7
Coxiellaceae_bacterium	5	1	0	3	2	17	12	5	2	0	3	0	6	0	0	0
Crassaminicella_profunda	0	0	0	0	0	0	4	0	0	0	0	0	0	0	0	0
Craurococcus_roseus	0	0	0	0	0	0	0	0	0	0	0	4	0	0	0	0
Crenalkalicoccus_roseus	0	0	0	2	0	0	0	0	0	511	7	65	0	385	220	216
Cribrihabitans_marinus	3	9	0	2	4	4	2	1	12	0	23	47	0	0	0	0
Crocinitomix_catalasitica	4	0	2	0	0	0	0	0	0	0	2	0	0	0	0	0
Cucumibacter_marinus	0	0	0	0	0	4	0	0	0	0	0	0	0	0	0	0
Cupriavidus_campinensis	0	0	1	0	0	0	0	0	0	0	0	0	0	0	0	0
Curvibacter_fontanus	0	0	0	0	0	0	0	0	0	0	7	0	0	0	0	0
Curvibacter_gracilis	0	0	0	0	0	0	13	0	0	0	0	0	0	0	0	0
Cutibacterium_acnes	0	0	0	0	0	0	4	0	0	0	4	0	0	0	17	0
Cycloclasticus_endosymbiont	0	0	0	0	0	1	0	0	0	0	0	0	0	0	0	0
Deferrisoma_camini	0	0	2	0	0	0	0	0	3	0	26	10	0	0	0	0
Defluviimonas_indica	0	0	0	0	0	3	0	0	1	0	29	0	0	0	0	0
Defluviitalea_phaphyphila	0	0	3	0	0	0	0	0	0	0	0	0	0	0	0	0
Dehalobacter_restrictus	0	0	2	0	0	0	0	0	0	0	0	0	0	0	0	0
Dehalobacterium_formicoaceticum	9	10	0	0	0	0	0	0	0	0	0	0	0	0	0	0
Deinococcus_maricopensis	0	0	0	19	0	0	0	0	0	0	0	0	0	0	0	0
Demequina_salsinemoris	0	0	0	1	0	0	0	0	0	0	0	0	0	0	0	0
Denitratisoma_oestradiolicum	11	1	16	0	0	0	0	0	0	0	2	0	0	0	0	0
Denitrovibrio_acetiphilus	2	0	0	0	0	0	0	0	0	0	0	0	0	0	0	0
Derxia_gummosa	0	0	0	0	0	0	0	0	0	0	4	0	0	0	0	0
Desulfarculus_baarsii	0	0	0	0	0	0	0	0	0	0	0	0	3	0	0	0
Desulfatibacillum_alkenivorans	0	0	2	0	0	1	0	0	0	0	0	0	0	0	0	0
Desulfatiglans_anilini	11	0	11	0	0	0	0	0	0	0	9	0	0	0	0	0
Desulfatitalea_tepidiphila	0	0	0	2	0	6	0	0	5	4	2	4	0	0	0	14
Desulfobulbus_aggregans	27	9	24	6	0	0	0	0	0	0	6	0	5	0	0	0
Desulfobulbus_mediterraneus	1	4	41	5	0	0	0	0	0	0	0	0	0	0	0	0
Desulfobulbus_rhabdoformis	0	0	0	0	0	0	0	0	0	0	8	0	0	0	0	0
Desulfocapsa_sulfexigens	3	8	9	0	0	0	0	0	0	0	0	0	0	0	0	0
Desulfocarbo_indianensis	0	43	6	0	0	0	0	0	0	1	11	0	22	0	0	0
Desulfococcus_multivorans	0	0	0	0	0	0	0	0	0	0	4	2	0	0	0	1
Desulfofustis_glycolicus	90	709	941	56	2	5	3	23	0	0	33	0	15	0	0	0
Desulfomicrobium_baculatum	2	0	0	7	0	0	0	0	0	0	0	0	0	0	0	0
Desulfonatronospira_thiodismutans	5	4	0	0	3	12	0	0	0	0	2	4	9	0	0	5
Desulfonatronovibrio_thiodismutans	70	31	22	26	91	43	2	0	11	1	17	49	345	1	0	9
Desulfonatronum_lacustre	3	0	0	0	0	2	0	0	0	0	2	0	8	0	0	2
Desulfonatronum_parangueonense	62	32	28	20	67	49	2	0	25	0	44	87	486	0	0	34
Desulfoprunum_benzoelyticum	7	42	132	11	2	8	0	0	0	0	53	0	2	0	0	0
Desulforhopalus_singaporensis	34	268	438	39	7	15	3	7	3	14	123	11	29	0	0	1
Desulfosarcina_cetonica	0	0	10	0	0	0	0	0	0	14	0	0	0	0	0	0
Desulfosarcina_variabilis	0	0	0	0	0	0	0	0	0	4	0	0	0	0	0	0
Desulfotalea_psychrophila	92	440	839	56	12	21	13	4	0	1	147	2	17	0	0	0
Desulfovibrio_africanus	0	0	3	9	0	0	0	0	0	0	0	0	0	0	0	0
Desulfovibrio_alkalitolerans	2	0	0	0	0	4	0	0	2	0	2	0	0	0	0	2
Desulfovibrio_capillatus	0	0	0	0	0	0	0	0	0	0	0	0	4	0	0	0
Desulfovibrio_fairfieldensis	0	2	0	0	0	0	0	0	0	0	0	0	0	0	0	0
Desulfovibrio_giganteus	2	2	0	0	0	0	0	0	2	0	2	0	0	0	0	0
Desulfovibrio_indonesiensis	0	1	0	0	0	0	0	0	0	0	0	0	0	0	0	0
Dethiosulfatarculus_sandiegensis	0	0	18	0	0	0	0	0	0	0	0	0	0	0	0	0
Devosia_albogilva	0	0	0	0	0	0	0	2	0	0	0	0	0	0	0	0
Devosia_geojensis	0	8	0	1	0	0	0	0	0	0	0	0	0	0	0	0
Devosia_ginsengisoli	0	0	0	0	0	0	0	0	0	0	2	0	0	0	0	0
Devosia_insulae	5	5	0	0	0	0	0	0	0	0	6	0	0	0	0	0
Devosia_psychrophila	0	0	0	0	0	0	0	1	0	0	2	0	2	0	0	0
Devosia_riboflavina	0	0	0	0	0	0	0	0	0	0	0	0	0	0	0	22
Dichotomicrobium_thermohalophilum	3	2	4	0	0	0	0	0	0	0	0	0	2	0	0	0
Dinoroseobacter_shibae	0	0	0	5	0	4	0	0	0	0	0	8	0	0	0	0
Dokdonella_ginsengisoli	0	2	0	0	0	0	0	0	0	0	0	0	0	0	0	0
Dokdonella_koreensis	0	0	0	0	0	0	0	0	0	0	2	0	0	0	0	0
Domibacillus_enclensis	0	4	0	0	0	0	0	0	0	0	0	2	0	0	0	0
Domibacillus_iocasae	0	2	0	2	0	0	0	0	0	0	0	0	0	0	0	0
Domibacillus_robiginosus	0	0	0	1	0	0	0	0	0	0	0	0	0	0	0	0
Donghicola_eburneus	0	0	0	0	2	4	3	2	0	0	0	0	0	0	0	0
Draconibacterium_orientale	0	8	11	0	0	0	0	0	3	0	5	0	0	0	0	0
Draconibacterium_sediminis	0	7	43	0	0	0	0	0	0	0	2	0	0	0	0	0
Dyella_japonica	18	0	0	0	0	0	0	0	0	0	0	0	0	0	0	0
Ectothiorhodospira_mobilis	0	0	0	2	0	20	0	0	0	0	2	5	0	0	0	0
Ectothiorhodospira_shaposhnikovii	36	60	39	31	221	183	53	33	0	0	2	0	0	0	0	0
Edaphobacter_aggregans	0	0	0	0	0	0	0	0	0	0	11	0	0	0	0	0
Edaphobacter_flagellatus	0	0	0	0	0	0	0	0	0	0	2	0	0	0	0	0
Egibacter_rhizosphaerae	0	1	0	0	0	0	0	0	0	0	0	0	0	0	0	0
Eisenbergiella_tayi	0	0	0	0	0	0	3	0	0	0	0	0	0	0	0	0
Elstera_litoralis	0	0	0	0	0	0	0	0	0	0	2	0	0	0	0	0
Enhygromyxa_salina	0	0	0	0	0	3	0	0	0	0	2	0	0	0	0	0
Ensifer_adhaerens	0	1	4	0	3	3	0	5	0	0	0	0	2	0	0	0
Ensifer_fredii	0	2	0	0	4	6	0	12	0	0	2	0	9	0	0	0
Ensifer_garamanticus	0	17	4	3	15	12	14	40	1	0	0	0	53	0	0	0
Ensifer_medicae	2	3	0	0	0	8	0	3	0	0	0	0	0	0	0	0
Ensifer_meliloti	0	6	4	2	5	11	6	25	4	0	8	3	28	0	0	0
Ensifer_saheli	0	6	0	0	0	0	0	0	0	0	0	0	0	0	0	0
Erysipelatoclostridium_ramosum	0	0	0	0	0	0	0	3	0	0	0	0	0	0	0	0
Erythrobacter_gaetbuli	0	0	0	0	0	2	0	0	0	0	0	0	0	0	0	0
Erythrobacter_longus	0	0	0	0	0	0	0	0	0	0	9	0	0	0	0	0
Erythrobacter_luteus	0	4	0	0	0	0	0	0	0	0	0	0	0	0	0	0
Erythrobacter_marinus	3	0	0	0	0	0	0	0	0	0	0	0	0	0	0	0
Erythrobacter_nanhaisediminis	0	0	0	0	0	0	0	0	0	0	3	0	0	0	0	0
Erythrobacter_vulgaris	0	0	13	0	4	16	0	0	0	0	2	0	0	0	0	0
Exiguobacterium_aquaticum	0	0	0	0	0	0	0	0	0	0	0	2	0	0	0	0
Exiguobacterium_aurantiacum	0	0	0	0	0	0	0	0	0	0	0	9	0	0	0	0
Exiguobacterium_mexicanum	0	0	0	0	0	0	0	0	0	0	0	6	0	0	0	0
Fabibacter_misakiensis	4	0	0	0	0	0	0	0	0	0	3	0	0	0	0	0
Ferruginibacter_profundus	0	0	0	0	0	0	0	0	0	0	12	0	0	0	0	0
Fervidicella_metallireducens	0	0	3	0	0	0	0	0	0	0	0	0	0	0	0	0
Fictibacillus_nanhaiensis	0	3	0	0	0	0	5	0	0	0	0	7	0	0	0	0
Fictibacillus_phosphorivorans	0	5	1	0	0	0	4	0	0	0	0	0	0	0	0	0
Flagellimonas_eckloniae	0	0	0	0	0	0	0	0	0	0	0	0	0	0	0	3
Flavisolibacter_ginsengisoli	0	0	0	0	0	0	2	0	0	0	26	0	0	0	1	0
Flavisolibacter_ginsengiterrae	0	0	2	0	5	0	0	0	0	0	5	0	0	0	0	0
Flavobacterium_akiainvivens	0	1	0	0	0	0	0	0	0	2	0	0	0	7	0	0
Flavobacterium_columnare	0	0	0	0	0	0	0	0	0	0	0	2	0	0	0	0
Fluviicola_taffensis	2	0	0	0	0	0	0	0	0	0	0	0	0	0	0	0
Fodinicurvata_fenggangensis	9	0	0	0	0	0	0	0	0	0	0	0	0	0	0	0
Fodinicurvata_sediminis	0	0	10	0	0	2	0	0	0	0	0	0	0	0	0	0
Foliisarcina_bertiogensis	0	0	0	0	23	4	11	4	10	0	0	0	0	0	0	0
Frankia_elaeagni	0	0	0	0	0	0	0	0	0	0	2	0	0	0	0	0
Frankia_inefficax	0	0	0	2	0	0	0	0	0	0	0	0	0	0	0	0
Fuerstia_marisgermanicae	208	68	99	230	307	46	179	110	76	0	73	148	530	0	0	4
Fulvivirga_kasyanovii	57	37	24	3	4	1	0	2	24	0	15	12	0	0	0	32
Fusibacter_fontis	0	0	1	0	0	0	0	0	0	0	0	0	0	0	0	0
Fusibacter_tunisiensis	2	0	4	0	0	0	0	0	0	0	0	0	0	0	0	0
Fusicatenibacter_saccharivorans	0	0	0	0	0	0	0	0	0	0	0	0	4	0	0	3
Gaiella_occulta	5	37	34	8	0	0	6	0	0	0	4	0	2	0	0	0
Geminicoccus_roseus	75	44	58	20	15	16	0	0	13	0	49	36	12	0	0	0
Gemmata-like_str	463	443	371	337	10	14	7	0	890	2	141	356	20	0	2	6
Gemmata_massiliana	0	0	0	4	0	0	0	0	0	0	10	0	0	0	0	0
Gemmata_obscuriglobus	82	34	84	20	2	0	0	0	25	0	18	9	81	0	0	1
Geobacillus_galactosidasius	0	1	0	0	0	0	0	0	0	1	0	0	0	0	0	0
Geobacillus_kaustophilus	0	0	0	0	0	0	0	0	0	2	0	0	0	1	0	0
Geobacillus_stearothermophilus	0	5	0	0	0	0	0	0	0	0	0	0	0	14	15	7
Geobacillus_subterraneus	0	0	0	0	0	0	0	0	0	0	0	0	0	2	3	0
Geobacillus_thermodenitrificans	0	1	0	0	0	0	0	0	0	3	0	0	0	8	6	5
Geobacillus_thermoleovorans	0	0	0	0	0	0	0	0	0	3	0	0	0	5	5	2
Geobacillus_toebii	0	0	0	0	0	0	0	0	0	2	0	0	0	3	6	1
Geobacter_grbiciae	22	21	4	6	4	21	5	0	4	0	22	3	13	0	0	11
Geobacter_metallireducens	5	2	0	0	0	0	0	0	3	0	2	0	0	0	0	0
Geobacter_pickeringii	0	0	0	0	0	0	0	0	0	0	2	0	0	0	0	0
Geobacter_sulfurreducens	2	4	0	0	4	2	6	0	0	0	9	0	9	0	0	0
Geodermatophilus_obscurus	2	4	0	3	0	0	0	0	0	0	0	0	0	0	0	0
Geosporobacter_ferrireducens	0	0	3	6	5	0	0	0	0	0	0	0	0	0	0	0
Geothermomicrobium_terrae	0	0	9	0	0	0	0	2	0	0	0	0	0	0	0	0
Geothrix_fermentans	0	0	0	0	0	0	0	0	0	0	2	0	0	0	0	0
Gilvibacter_sediminis	0	0	0	0	0	0	0	0	10	0	6	0	0	0	0	0
Gimesia_maris	1906	1311	920	1877	135	384	357	353	345	4	431	538	1052	0	5	19
Gluconacetobacter_sacchari	0	0	0	0	0	0	0	0	0	0	3	0	0	0	0	0
Gracilibacillus_saliphilus	0	0	0	0	0	0	2	0	0	0	0	0	0	0	0	0
Gracilimonas_amylolytica	3	0	0	6	0	0	0	0	0	0	0	0	0	0	0	0
Gracilimonas_tropica	0	0	0	1	0	0	0	0	0	0	0	0	0	0	0	0
Granulibacter_bethesdensis	0	0	0	0	0	0	0	0	0	0	2	0	0	0	0	0
Granulicella_arctica	0	0	0	0	0	0	0	0	0	0	6	0	0	0	0	0
Granulicella_mallensis	0	0	0	0	0	0	0	0	0	0	3	0	0	0	0	0
Granulicella_paludicola	0	0	0	0	0	0	0	0	0	0	3	0	0	0	0	0
Granulicella_pectinivorans	0	0	0	0	0	0	0	0	0	0	66	0	0	0	0	0
Granulosicoccus_antarcticus	0	0	0	0	0	1	0	0	0	0	0	0	0	0	0	0
Halalkalibacillus_halophilus	0	0	0	0	0	0	2	0	0	0	0	0	0	0	0	0
Halarcobacter_bivalviorum	9	32	142	0	0	9	0	9	0	0	0	0	0	0	0	0
Haliangium_ochraceum	9	17	0	0	10	5	0	0	0	7	76	0	0	0	1	17
Haliea_salexigens	0	2	0	0	0	2	0	0	0	0	17	9	0	0	0	0
Halioglobus_japonicus	0	0	0	0	0	2	0	0	0	0	6	0	0	0	0	0
Halioglobus_pacificus	0	0	0	0	0	0	0	0	0	0	15	18	0	0	0	0
Haliscomenobacter_hydrossis	2	7	4	0	0	0	0	0	0	4	2	0	0	0	0	0
Halobacillus_dabanensis	0	0	0	4	0	0	0	0	0	0	0	0	0	0	0	0
Halobacillus_kuroshimensis	0	0	0	0	3	0	0	0	0	0	0	0	0	0	0	0
Halobacillus_litoralis	0	0	0	1	0	0	0	0	0	0	0	0	0	0	0	0
Halobacillus_locisalis	0	6	0	0	0	0	0	0	0	0	0	0	0	0	0	0
Halobacillus_trueperi	0	0	0	6	0	0	0	2	1	0	4	0	0	0	0	0
Halobacteriovorax_marinus	5	5	12	7	0	2	0	0	0	0	2	0	0	0	0	0
Halocynthiibacter_arcticus	0	0	0	0	0	2	0	0	0	0	0	0	0	0	0	0
Haloferula_sargassicola	993	918	955	505	302	176	353	10	176	6	441	1102	152	0	4	22
Halomicronema_hongdechloris	0	0	1	0	2	3	0	2	2	0	170	0	0	0	0	3
Haloplasma_contractile	0	0	0	0	0	0	2	0	0	0	0	0	0	0	0	0
Halorhodospira_halophila	0	0	0	0	0	4	0	0	0	0	0	0	0	0	0	0
Halothermothrix_orenii	0	0	0	2	0	0	0	1	0	0	0	0	0	0	0	0
Hanstruepera_neustonica	0	8	0	0	0	0	0	0	0	0	0	0	0	0	0	0
Hathewaya_limosa	0	0	0	0	5	3	37	6	2	0	0	0	0	0	0	0
Herbaspirillum_rubrisubalbicans	0	0	0	0	0	0	0	0	0	0	2	0	0	0	0	0
Hoeflea_olei	11	2	4	8	5	10	19	21	9	0	9	6	15	0	0	0
Hoeflea_phototrophica	0	0	0	0	0	4	0	0	1	0	7	0	2	0	0	0
Holospora_obtusa	0	0	0	0	0	1	0	0	0	0	0	0	0	0	0	0
Hungatella_hathewayi	0	0	0	0	0	0	0	0	0	0	0	0	0	0	0	2
Hyphomicrobium_aestuarii	14	5	14	12	0	0	0	0	0	0	0	0	0	0	0	0
Hyphomicrobium_denitrificans	0	1	0	0	0	0	0	0	0	0	0	0	0	0	0	0
Hyphomicrobium_nitrativorans	205	117	49	144	262	111	45	35	90	0	180	90	418	0	0	27
Hyphomicrobium_sulfonivorans	0	1	0	2	2	5	0	0	0	0	4	2	0	0	0	0
Hyphomicrobium_vulgare	0	0	0	0	0	3	0	0	0	0	3	0	2	0	0	0
Hyphomicrobium_zavarzinii	5	5	1	6	13	18	3	2	13	0	35	8	15	0	0	0
Ideonella_dechloratans	0	0	0	0	0	0	0	0	0	8	5	3	0	0	0	0
Ideonella_sakaiensis	0	0	0	0	0	0	23	0	0	0	0	0	0	0	0	0
Ilumatobacter_coccineus	9	9	5	10	2	19	7	6	5	0	23	0	0	0	0	3
Ilumatobacter_nonamiensis	245	264	241	411	21	40	116	75	20	6	70	19	67	0	0	2
Inquilinus_limosus	0	0	0	0	0	0	0	0	0	0	8	0	0	0	0	0
Insolitispirillum_peregrinum	0	0	0	0	0	0	0	0	0	0	1	0	0	0	0	0
Isosphaera_pallida	0	0	1	3	0	0	0	0	0	0	0	0	0	0	0	0
Jannaschia_cystaugens	0	0	0	0	0	2	0	0	0	0	0	0	0	0	0	0
Jannaschia_rubra	0	0	0	0	0	0	0	0	0	0	0	0	2	0	0	1
Janthinobacterium_lividum	0	0	0	0	0	0	0	0	0	0	2	0	0	0	0	0
Jatrophihabitans_endophyticus	2	2	0	0	0	0	0	0	0	0	0	0	0	0	0	0
Jejuia_pallidilutea	0	0	3	0	0	0	0	0	0	17	0	0	0	0	0	0
Ketobacter_alkanivorans	2	0	0	0	0	0	0	0	0	0	0	0	0	0	0	0
Kiloniella_majae	3	0	0	0	0	0	0	0	0	0	0	0	0	0	0	0
Kinneretia_asaccharophila	0	0	0	0	0	0	0	0	0	0	0	0	0	6	20	0
Kozakia_baliensis	0	0	0	0	0	0	0	0	0	0	2	0	0	0	0	0
Kroppenstedtia_eburnea	0	0	3	0	0	0	0	0	0	0	0	0	0	0	0	0
Ktedonobacter_racemifer	0	0	0	0	0	0	0	0	0	0	0	0	0	0	26	0
Labilibacter_aurantiacus	0	0	0	2	0	0	0	0	0	0	0	0	0	0	0	0
Labilithrix_luteola	0	4	0	0	0	0	0	0	0	0	3	0	0	0	0	0
Labrenzia_aggregata	1357	944	673	1606	261	645	1524	1893	177	3	196	514	1628	0	0	126
Labrenzia_alba	3479	2231	1539	4821	1083	1811	3914	6573	475	10	913	1111	2244	1	2	349
Labrenzia_alexandrii	241	252	216	301	9	17	32	60	14	0	38	26	14	0	0	0
Labrenzia_marina	143	306	161	309	123	388	395	1129	199	8	339	263	774	0	2	8
Labrenzia_suaedae	29	44	75	36	5	25	21	65	8	4	31	54	10	0	0	0
Labrys_miyagiensis	0	0	0	0	0	0	0	0	0	0	2	0	0	0	0	0
Labrys_wisconsinensis	0	0	0	0	0	0	0	0	0	0	3	0	0	0	0	0
Lachnoanaerobaculum_cf	0	0	0	0	0	0	0	0	0	0	0	0	8	0	0	0
Lachnoanaerobaculum_saburreum	0	0	0	0	0	0	0	0	0	0	0	0	4	0	0	0
Lachnoclostridium_edouardi	0	0	0	0	0	0	0	0	0	0	0	0	0	0	0	42
Lacinutrix_venerupis	0	0	0	0	0	0	0	0	0	15	5	0	0	0	0	0
Lactobacillus_salivarius	0	0	0	0	0	0	0	0	0	0	0	0	0	0	82	0
Lactococcus_lactis	0	0	0	0	6	0	0	0	0	0	0	0	0	0	0	0
Lautropia_mirabilis	0	6	7	0	0	0	0	0	0	0	1	0	0	0	0	0
Legionella-like_amoebal	0	0	0	0	60	137	759	877	0	0	0	0	0	0	0	0
Legionella_adelaidensis	3	0	2	4	0	0	5	3	0	0	0	0	3	0	0	0
Legionella_anisa	0	0	0	0	3	18	33	22	0	0	0	0	4	0	0	0
Legionella_birminghamensis	2	0	0	13	0	0	4	2	0	0	0	2	65	0	0	0
Legionella_bozemanae	0	0	0	0	0	0	0	0	0	0	0	0	39	0	0	0
Legionella_clemsonensis	100	162	176	95	102	793	113	42	26	0	25	17	45	0	0	3
Legionella_donaldsonii	0	0	0	0	0	0	2	5	0	0	0	0	0	0	0	0
Legionella_erythra	2	0	0	2	0	0	2	4	0	0	0	0	0	0	0	0
Legionella_fairfieldensis	0	0	0	0	0	16	0	0	0	0	0	0	0	0	0	0
Legionella_fallonii	19	10	7	21	176	362	3275	1836	11	0	20	38	382	0	0	63
Legionella_feeleii	1	2	3	24	22	3	28	16	0	0	5	19	0	0	0	0
Legionella_gormanii	0	0	0	0	0	0	6	4	1	0	0	11	272	0	0	0
Legionella_hackeliae	34	12	7	41	75	484	51	22	4	0	8	26	3	0	0	0
Legionella_israelensis	0	0	0	0	0	0	0	0	1	0	0	0	0	0	0	0
Legionella_jamestowniensis	34	35	45	56	1046	5021	458	257	10	0	12	8	56	0	0	0
Legionella_jordanis	4	19	6	3	43	898	131	35	0	0	1	4	8	0	0	12
Legionella_lansingensis	2	0	0	0	0	10	3	0	0	0	0	0	4	0	0	0
Legionella_londiniensis	0	2	2	2	4	18	10	10	0	0	0	2	0	0	0	0
Legionella_longbeachae	0	0	0	0	0	7	8	15	0	0	0	0	0	0	0	0
Legionella_lytica	2	1	0	3	0	0	2	0	0	0	0	0	0	0	0	0
Legionella_maceachernii	0	0	0	0	0	2	0	0	0	0	0	0	0	0	0	0
Legionella_massiliensis	21	20	6	20	18	118	75	66	7	0	9	4	9	0	0	0
Legionella_moravica	0	0	0	0	0	3	102	37	0	0	0	2	14	0	0	2
Legionella_norrlandica	0	1	0	0	8	33	130	68	0	0	0	5	11	0	0	6
Legionella_oakridgensis	0	3	2	0	0	2	8	8	0	0	0	0	0	0	0	0
Legionella_parisiensis	28	34	31	83	128	26	178	121	1	0	4	2	11	0	0	0
Legionella_pneumophila	3	5	2	6	11	27	53	27	13	0	9	11	2	0	0	0
Legionella_quinlivanii	0	7	0	0	34	5	4	4	6	0	0	7	13	0	0	0
Legionella_sainthelensi	0	0	0	0	0	4	4	2	0	0	0	0	21	0	0	0
Legionella_santicrucis	0	0	0	0	4	12	73	38	0	0	0	2	12	0	0	4
Legionella_saoudiensis	15	8	2	8	0	0	3	2	0	0	0	0	0	0	0	0
Legionella_steelei	0	6	10	0	6	17	218	113	2	0	1	5	28	0	0	2
Legionella_taurinensis	20	13	14	61	93	26	190	119	0	0	12	0	0	0	0	0
Legionella_tucsonensis	0	0	0	0	0	0	2	0	0	0	0	0	0	0	0	0
Legionella_tunisiensis	0	0	0	2	0	0	5	0	0	0	0	0	0	0	0	0
Legionella_waltersii	0	0	0	0	3	0	0	2	5	0	1	7	0	0	0	0
Legionella_worsleiensis	3	0	2	0	24	22	314	124	0	0	2	8	32	0	0	10
Legionella_yabuuchiae	59	81	22	49	12	30	55	27	10	0	10	38	6	0	0	2
Leisingera_aquaemixtae	92	26	33	6	81	52	2	0	0	0	6	3	34	0	0	18
Leisingera_aquimarina	12	26	19	17	8	12	28	42	3	0	21	5	0	0	0	0
Leisingera_caerulea	247	352	418	228	54	43	160	209	35	5	63	40	7	0	0	0
Leisingera_daeponensis	4	1	9	0	62	39	0	2	1	0	11	0	30	0	0	0
Lentimicrobium_saccharophilum	10	0	5	0	0	0	0	0	2	0	2	0	0	0	0	0
Leptonema_illini	0	0	0	0	0	0	0	0	0	0	0	0	0	0	0	13
Leptothrix_cholodnii	0	6	0	0	0	0	0	0	0	6	19	0	0	0	0	0
Leucothrix_mucor	3	2	0	11	23	3	8	2	0	0	17	0	0	0	0	0
Lewinella_cohaerens	4	0	0	0	3	3	0	6	0	11	5	0	0	0	0	0
Limimaricola_hongkongensis	5	0	19	0	7	2	23	2	0	0	1	0	0	0	0	0
Limimaricola_pyoseonensis	0	0	6	0	0	0	0	0	0	0	0	0	0	0	0	0
Limimaricola_soesokkakensis	21	0	25	0	4	0	8	0	0	0	0	0	0	0	0	0
Limnobacter_litoralis	0	0	2	0	0	0	0	0	0	0	0	0	0	0	0	0
Limnobacter_thiooxidans	0	0	0	0	0	0	0	0	0	0	0	0	0	7	4	0
Limnothrix_planktonica	0	0	0	0	0	0	0	2	0	0	3	0	0	0	0	0
Litoreibacter_ascidiaceicola	0	0	0	0	0	2	0	0	0	0	0	0	0	0	0	0
Litoreibacter_janthinus	1	3	6	17	285	135	93	39	0	0	10	0	0	0	0	5
Litorilinea_aerophila	225	65	64	93	9	2	0	0	4	0	13	27	3	0	0	0
Luedemannella_flava	0	0	2	0	0	0	0	0	0	0	0	0	0	0	0	0
Luteibacter_rhizovicinus	0	0	0	0	0	0	0	0	0	0	11	0	0	0	0	0
Luteimonas_aestuarii	0	0	0	0	0	0	0	0	0	0	0	3	0	0	0	0
Luteimonas_huabeiensis	0	0	2	0	0	0	0	0	0	0	0	0	0	0	0	0
Luteimonas_terrae	0	0	0	0	0	0	0	0	0	0	0	5	0	0	0	0
Luteimonas_terricola	0	0	0	0	0	1	0	0	0	4	0	12	0	0	0	0
Luteitalea_pratensis	3	69	60	4	3	6	0	2	0	0	37	0	1	0	1	9
Luteolibacter_algae	600	812	630	521	121	188	1111	883	105	3	375	541	106	0	1	17
Lutibacter_holmesii	3	0	0	0	0	10	0	0	13	0	5	24	0	0	0	0
Lutibacter_oricola	0	0	0	0	0	0	0	0	1	0	2	0	0	0	0	0
Lutibacter_profundi	0	0	0	0	4	3	0	0	24	0	3	58	0	0	0	0
Lutibaculum_baratangense	5	29	35	11	3	8	22	35	4	0	0	0	19	0	0	0
Lutimaribacter_pacificus	6	0	3	0	8	3	3	3	0	0	13	3	0	0	0	0
Lutimaribacter_saemankumensis	0	0	1	0	0	2	0	0	0	0	0	0	0	0	0	0
Lysinibacillus_acetophenoni	4	0	2	0	0	0	0	0	0	0	0	0	0	0	0	0
Lysinibacillus_alkaliphilus	4	0	0	0	0	0	0	0	0	0	0	0	0	0	0	0
Lysinibacillus_halotolerans	0	0	0	3	0	0	0	0	0	0	0	0	0	0	0	0
Lysinibacillus_massiliensis	1	0	2	0	0	0	0	0	0	0	0	0	0	0	0	0
Lysinibacillus_odysseyi	0	0	25	0	0	0	0	0	0	0	0	0	0	0	0	0
Lysobacter_brunescens	0	0	0	0	0	0	0	0	0	2	4	8	0	5	3	10
Lysobacter_bugurensis	0	0	0	0	0	0	0	0	0	0	0	2	0	0	0	0
Lysobacter_defluvii	0	0	2	0	0	0	0	0	0	0	0	0	0	0	0	0
Lysobacter_niastensis	0	0	0	0	2	0	0	0	0	0	0	0	0	0	0	0
Lysobacter_soli	0	7	2	0	0	0	0	0	0	0	0	0	0	0	0	0
Lysobacter_yangpyeongensis	0	0	2	0	0	0	0	0	0	0	0	0	0	0	0	0
Malaciobacter_halophilus	2	9	20	0	0	0	0	0	0	0	0	0	0	0	0	0
Mameliella_alba	73	55	119	18	782	1205	0	0	0	23	16	0	35	0	0	1
Maribius_pelagius	5	0	4	0	3	7	0	0	0	0	12	0	8	0	0	32
Maribius_pontilimi	20	7	2	0	2	6	0	0	0	0	2	0	0	0	0	0
Maribius_salinus	0	0	0	0	0	2	0	0	0	0	0	0	0	0	0	6
Maricaulis_maris	0	0	0	0	5	0	0	0	0	0	0	0	0	0	0	0
Marichromatium_purpuratum	0	0	0	0	0	2	0	0	2	0	8	0	0	0	0	0
Marinibacterium_profundimaris	501	63	419	395	1226	350	544	183	284	19	935	567	158	0	0	21
Marinicaulis_flavus	0	0	0	0	2	0	0	0	0	0	1	0	0	0	0	2
Marinicella_litoralis	0	0	0	0	0	3	0	0	0	0	41	0	0	0	0	0
Marinicella_sediminis	0	0	0	3	8	2	0	0	0	5	228	0	0	0	0	6
Marinobacterium_stanieri	2	0	4	6	2	130	0	0	0	0	0	0	2	0	0	0
Marinovum_algicola	197	157	234	204	17	102	1	7	1	0	49	0	1	0	0	2
Marinovum_faecis	0	0	0	0	0	2	0	0	0	0	1	0	0	0	0	0
Mariprofundus_ferrooxydans	2	0	0	0	0	0	0	0	0	0	0	0	0	0	0	0
Maritalea_myrionectae	0	0	0	0	4	0	0	0	0	0	0	0	0	0	0	0
Maritimibacter_alkaliphilus	7	0	2	0	0	4	0	0	0	2	3	0	0	0	0	0
Marivita_cryptomonadis	18	10	18	10	0	9	7	6	18	0	39	44	0	0	0	0
Marivita_geojedonensis	154	71	163	58	44	191	101	76	44	16	221	350	5	0	1	2
Marivita_hallyeonensis	171	351	360	327	217	586	268	670	25	0	111	189	63	0	0	12
Marivita_roseacus	0	5	3	0	0	5	0	0	0	0	4	0	0	0	0	0
Massilia_suwonensis	0	0	0	3	0	0	0	0	0	0	0	0	0	0	0	0
Massilia_timonae	0	0	0	0	0	1	0	39	0	3	11	8	0	0	0	0
Massilia_varians	0	0	0	0	0	0	0	0	0	4	0	0	0	0	0	0
Meiothermus_silvanus	0	0	0	0	0	0	0	0	0	23	0	0	0	20	1	8
Melioribacter_roseus	0	0	0	0	0	0	0	0	0	7	0	0	0	0	0	0
Mesorhizobium_amorphae	0	2	3	0	0	18	0	0	0	0	0	0	5	0	0	0
Mesorhizobium_australicum	0	0	0	0	0	0	0	0	0	0	0	0	2	0	0	0
Mesorhizobium_ciceri	0	0	0	0	0	2	0	2	0	0	3	0	0	0	0	0
Mesorhizobium_jarvisii	2	0	0	0	0	0	0	0	0	0	3	0	0	0	0	0
Mesorhizobium_kowhaii	0	0	0	0	0	2	0	0	0	0	0	0	0	0	0	0
Mesorhizobium_oceanicum	0	0	0	0	0	3	0	0	0	0	0	0	0	0	0	0
Mesorhizobium_tamadayense	2	2	2	1	3	0	0	2	0	0	0	0	3	0	0	0
Mesorhizobium_thiogangeticum	0	8	0	0	2	0	0	0	0	0	0	0	0	0	0	0
Mesorhizobium_tianshanense	0	1	2	0	0	2	4	0	0	0	0	0	0	0	0	0
Methylobacillus_flagellatus	0	2	0	0	0	0	0	0	0	0	0	0	0	0	0	0
Methylobacterium_aerolatum	0	0	1	0	0	0	0	0	0	0	0	0	0	0	0	0
Methylobacterium_komagatae	2	8	10	0	0	0	0	0	2	1	0	0	0	0	0	0
Methylobacterium_oxalidis	0	13	0	0	0	0	0	0	0	0	0	0	0	0	0	0
Methylobacterium_radiotolerans	0	0	0	0	0	0	2	0	0	0	0	0	0	0	0	0
Methylocapsa_acidiphila	9	21	2	13	34	10	10	0	5	0	17	0	8	0	0	0
Methylocapsa_palsarum	0	8	0	3	0	0	0	0	0	0	0	0	0	0	0	0
Methyloceanibacter_caenitepidi	8	23	13	5	0	0	7	0	0	0	0	4	6	0	0	0
Methyloceanibacter_marginalis	0	0	0	0	0	2	0	0	0	0	0	0	0	0	0	0
Methyloceanibacter_methanicus	3	0	0	1	1	0	3	0	0	0	0	0	0	0	0	0
Methyloceanibacter_stevinii	0	4	8	2	0	2	3	0	0	0	0	0	0	0	0	0
Methyloceanibacter_superfactus	31	20	15	16	5	3	3	0	0	0	0	0	8	0	0	0
Methylocella_palustris	0	0	17	0	0	0	0	0	0	0	0	0	0	0	0	0
Methylococcus_capsulatus	54	74	88	128	12	153	4	9	0	0	22	4	3	0	0	0
Methylocystis_bryophila	0	0	2	0	0	0	0	0	0	0	6	0	0	0	0	0
Methylocystis_parvus	0	0	0	0	0	0	0	0	0	0	3	0	0	0	0	0
Methyloligella_halotolerans	12	11	3	1	0	0	0	0	0	0	0	0	0	0	0	0
Methylomicrobium_alcaliphilum	0	0	0	0	4	6	0	0	0	0	0	0	0	0	0	0
Methylomonas_koyamae	0	0	0	0	2	20	0	0	0	0	0	0	0	0	0	0
Methyloprofundus_sedimenti	0	0	0	0	0	8	0	0	0	0	0	0	0	0	0	0
Methylosinus_trichosporium	0	2	15	6	0	0	0	0	0	0	26	0	0	0	0	0
Methyloversatilis_universalis	0	8	0	0	0	0	0	0	0	1	3	0	0	0	0	0
Methylovirgula_ligni	0	0	0	0	0	2	0	0	0	0	0	0	1	0	0	0
Micavibrio_aeruginosavorus	0	0	0	0	13	0	0	0	0	0	30	0	0	0	0	0
Microvirga_flocculans	0	12	0	0	0	0	2	0	0	0	0	0	0	0	0	0
Microvirga_guangxiensis	0	0	0	0	0	0	0	0	0	0	0	0	0	10	0	0
Microvirga_massiliensis	0	0	0	5	0	0	0	0	0	0	0	0	0	0	0	0
Microvirga_pakistanensis	0	0	4	0	0	0	0	0	0	0	0	0	0	0	0	0
Microvirga_subterranea	0	3	2	0	0	0	0	0	0	2	0	2	0	1	0	0
Minicystis_rosea	0	3	0	0	0	0	0	0	0	0	0	0	0	0	0	0
Mitochondria	12	29	43	6	36	8	41	19	422	0	328	112	1121	0	5	36
Monoglobus_pectinilyticus	0	6	0	0	0	0	0	1	3	0	0	0	0	0	0	0
Moraxella_osloensis	0	0	0	0	0	0	0	0	0	0	6	0	0	0	0	0
Mucilaginibacter_gotjawali	0	0	0	0	0	0	0	0	0	0	10	0	0	0	0	0
Mucilaginibacter_lappiensis	0	0	0	0	0	0	0	0	0	0	2	0	0	0	0	0
Mucilaginibacter_mallensis	0	0	0	2	0	0	0	0	0	0	17	0	0	0	0	1
Mucilaginibacter_pineti	0	0	0	0	0	0	0	0	0	0	3	0	0	0	0	0
Muribaculum_intestinale	0	0	19	0	0	0	0	0	0	0	0	0	0	0	0	0
Muriicola_marianensis	4	4	11	2	61	57	0	0	13	0	14	0	9	0	0	0
Mycobacterium_marinum	0	0	0	0	0	0	0	0	4	0	3	3	0	0	0	0
Myroides_odoratimimus	0	0	0	0	0	0	0	0	2	0	0	0	0	0	0	0
Natranaerovirga_pectinivora	0	0	0	0	0	0	0	0	0	0	0	0	3	0	0	0
Neisseria_meningitidis	0	1	0	0	0	0	0	0	0	0	0	0	0	0	0	0
Neisseria_sicca	0	4	0	0	0	0	0	0	0	0	0	0	0	0	0	0
Neorhizobium_huautlense	0	0	0	0	0	0	14	0	0	0	0	0	0	0	0	0
Nesiotobacter_exalbescens	0	0	0	0	0	0	0	3	0	0	2	0	1	0	0	0
Niastella_koreensis	0	0	0	0	0	0	0	0	0	0	2	0	0	0	0	0
Niastella_populi	0	0	0	0	0	0	0	0	0	0	18	0	0	0	0	1
Nioella_nitratireducens	0	0	0	0	0	4	0	0	0	0	0	0	0	0	0	0
Nioella_sediminis	9	2	4	0	0	5	0	0	0	0	6	0	0	0	0	0
Nisaea_acidiphila	10	0	0	0	0	0	0	0	0	0	0	10	0	0	0	0
Nitratireductor_basaltis	86	119	122	69	95	33	45	11	277	0	286	234	702	0	1	127
Nitratireductor_indicus	24	3	9	10	7	6	20	29	6	0	12	0	10	0	0	0
Nitratireductor_pacificus	6	0	0	0	0	0	0	0	0	0	0	0	0	0	0	0
Nitratireductor_shengliensis	8	2	2	5	26	11	33	14	31	0	28	27	88	0	0	31
Nitriliruptor_alkaliphilus	3	0	2	2	0	0	0	0	0	0	0	0	3	0	0	0
Nitrincola_nitratireducens	0	0	0	0	0	2	0	2	0	0	0	0	0	0	0	0
Nitrobacter_vulgaris	0	0	0	0	0	0	0	0	0	0	2	0	0	0	0	0
Nitrosococcus_halophilus	13	78	52	16	0	10	0	0	0	0	2	0	0	0	0	0
Nitrosococcus_watsonii	2	0	0	0	0	2	0	0	0	0	0	0	0	0	0	0
Nitrosomonas_cryotolerans	0	15	0	3	0	0	0	0	0	0	0	0	25	0	0	0
Nitrosomonas_halophila	0	0	0	0	0	0	0	0	0	0	2	0	0	0	0	0
Nitrosospira_lacus	0	2	0	0	0	0	0	0	0	0	0	0	0	0	0	0
Nitrosospira_multiformis	0	10	0	0	0	0	0	0	0	0	11	0	0	0	0	0
Nitrospira_bacterium	0	0	1	0	0	0	0	0	0	0	0	0	0	0	0	0
Nitrospira_defluvii	1	28	0	0	0	0	0	0	0	0	0	0	0	0	0	0
Nitrospira_marina	0	0	0	0	0	0	0	0	0	0	3	0	0	0	0	0
Nitrospirae_bacterium	2	0	0	0	0	0	0	0	0	0	0	0	0	0	0	0
Nitrospirillum_amazonense	0	2	2	0	0	2	0	0	0	0	0	0	0	0	0	0
Nocardioides_pakistanensis	0	0	5	2	0	0	0	0	0	0	0	0	0	0	0	0
Nocardioides_pyridinolyticus	0	0	4	0	0	0	0	0	0	0	0	0	0	0	0	0
Nordella_oligomobilis	0	18	2	8	0	0	0	2	0	0	8	0	0	0	0	0
Novibacillus_thermophilus	0	0	0	0	0	0	4	0	0	0	0	4	0	0	0	0
Noviherbaspirillum_autotrophicum	0	0	0	0	0	0	0	0	0	0	3	0	0	0	0	0
Novosphingobium_aromaticivorans	6	16	5	4	0	1	0	0	0	0	0	0	2	0	0	0
Novosphingobium_marinum	0	0	4	0	0	0	0	0	0	0	7	0	2	0	0	1
Oceanibacterium_hippocampi	0	5	1	0	0	3	0	0	0	0	27	5	0	0	0	0
Oceanibaculum_indicum	172	261	479	26	30	126	10	4	7	0	46	8	156	0	0	0
Oceanibaculum_pacificum	0	3	0	0	0	2	0	0	0	0	6	0	2	0	0	0
Oceanicella_actignis	12	4	7	13	1	49	0	0	0	0	0	0	0	0	0	5
Oceanicola_granulosus	22	6	5	3	64	13	4	3	5	0	108	11	0	0	0	3
Oceanicola_litoreus	292	136	127	241	884	132	106	75	36	2	684	409	1139	2	0	22
Oceaniovalibus_guishaninsula	0	0	0	0	0	0	1	0	0	0	0	0	0	0	0	0
Oceanirhabdus_sediminicola	16	109	69	23	2	1	10	6	8	0	11	21	27	0	0	0
Oceanobacillus_iheyensis	0	0	3	0	0	0	0	0	0	0	0	0	0	0	0	0
Oceanobacillus_luteolus	0	0	0	0	0	0	5	0	0	0	0	0	0	0	0	0
Oceanobacillus_senegalensis	0	0	1	0	0	0	0	0	0	0	0	0	0	0	0	0
Oceanobacterium_insulare	206	286	281	280	200	149	424	552	29	3	106	53	65	0	0	7
Ochrobactrum_anthropi	0	0	0	0	0	4	0	0	0	0	0	0	0	0	0	0
Ochrobactrum_oryzae	0	0	0	0	0	0	3	0	0	0	0	0	1	0	0	3
Octadecabacter_antarcticus	0	0	0	0	0	0	0	0	0	0	2	0	0	0	0	0
Oleibacter_marinus	0	0	0	0	0	0	0	0	0	0	13	0	2	0	0	0
Olsenella_umbonata	0	0	8	0	0	0	0	0	0	0	0	0	0	0	0	0
Oricola_cellulosilytica	2	11	9	10	13	8	12	9	2	0	3	0	13	0	0	0
Ornithinibacillus_scapharcae	0	0	1	0	0	0	0	0	0	0	0	0	0	0	0	0
Ornithinimicrobium_kibberense	0	9	0	0	0	0	0	0	0	0	0	0	0	0	0	0
Owenweeksia_hongkongensis	6	0	0	4	5	2	0	0	0	13	63	25	0	0	0	6
Oxalicibacterium_flavum	0	2	0	0	0	0	0	0	0	0	0	0	0	0	0	0
Oxobacter_pfennigii	0	0	0	0	0	0	0	5	0	0	0	0	0	0	0	0
Paenibacillus_alginolyticus	1	0	0	0	0	0	0	0	0	0	0	0	0	0	0	0
Paenibacillus_eucommiae	0	0	0	0	0	0	0	0	0	0	2	0	0	0	0	0
Paenibacillus_glycanilyticus	2	6	0	0	0	0	0	0	0	0	0	0	0	0	0	0
Paenibacillus_gorillae	0	2	1	0	0	0	0	0	0	0	0	0	0	0	0	0
Paenibacillus_lemnae	0	0	0	0	0	0	4	0	0	0	0	0	0	0	0	0
Paenibacillus_physcomitrellae	0	0	0	0	0	0	3	0	0	0	0	0	0	0	0	0
Paenibacillus_yonginensis	0	0	2	0	0	0	0	0	0	0	0	0	0	0	0	0
Paeniclostridium_sordellii	0	0	0	2	0	0	0	0	0	0	0	0	0	0	0	0
Paludisphaera_borealis	4	16	43	18	8	8	0	0	0	0	8	0	0	0	0	0
Pandoraea_thiooxydans	0	0	0	0	0	0	0	0	0	0	1	0	0	0	0	0
Pannonibacter_carbonis	0	0	0	0	0	6	0	0	0	0	0	0	0	0	0	0
Pannonibacter_phragmitetus	0	0	0	0	0	0	0	0	0	0	1	0	0	0	0	0
Paraburkholderia_aromaticivorans	0	0	0	0	0	0	0	0	0	0	33	0	0	0	0	0
Paraburkholderia_aspalathi	0	0	0	0	0	0	0	0	0	0	2	0	0	0	0	0
Paraburkholderia_bryophila	0	0	0	0	0	0	0	0	0	0	11	0	0	0	0	0
Paraburkholderia_caledonica	0	0	0	0	0	0	0	0	0	0	3	0	0	0	0	0
Paraburkholderia_choica	0	0	0	0	0	0	0	0	0	0	6	0	0	0	0	0
Paraburkholderia_fungorum	0	0	0	0	0	0	0	0	0	0	28	0	0	0	0	0
Paraburkholderia_ginsengisoli	0	0	0	0	0	0	0	0	0	0	10	0	0	0	0	0
Paraburkholderia_glathei	0	0	0	0	0	0	0	0	0	0	6	0	0	0	0	0
Paraburkholderia_insulsa	0	0	0	0	0	0	0	0	0	0	2	0	0	0	0	0
Paraburkholderia_metrosideri	0	0	0	0	0	0	0	0	0	0	9	0	0	0	0	0
Paraburkholderia_phenazinium	0	0	0	0	0	0	0	0	0	0	12	0	0	0	0	0
Paraburkholderia_phytofirmans	0	0	0	0	0	0	0	0	0	0	11	0	0	0	0	0
Paraburkholderia_sartisoli	0	0	0	0	0	0	0	0	0	0	2	0	0	0	0	0
Paraburkholderia_solisilvae	0	0	0	0	0	0	0	0	0	0	5	0	0	0	0	0
Paraburkholderia_xenovorans	0	0	0	0	0	0	0	0	0	0	10	0	0	0	0	0
Paracoccus_acridae	0	0	0	2	0	0	0	0	0	0	0	4	0	0	0	0
Paracoccus_chinensis	0	0	0	6	0	0	0	0	0	0	0	0	0	0	0	0
Paracoccus_homiensis	0	0	11	0	0	1	0	0	0	0	0	0	0	0	0	0
Paracoccus_kamogawaensis	2	0	0	0	3	0	0	2	0	0	0	0	0	0	0	0
Paracoccus_marcusii	0	0	0	3	0	0	0	0	0	10	0	4	0	0	0	0
Paracoccus_marinus	0	0	18	0	0	0	0	0	0	0	0	0	0	0	0	0
Paracoccus_sanguinis	0	0	0	0	0	1	0	0	0	0	0	0	0	0	0	0
Paracoccus_yeei	0	0	0	0	0	0	0	0	0	27	0	127	0	0	0	0
Parafrigoribacterium_mesophilum	0	0	0	0	0	0	0	0	0	0	10	0	0	0	0	0
Paramesorhizobium_deserti	29	15	23	30	27	11	19	16	1	0	2	2	46	0	0	2
Pararhizobium_herbae	0	0	0	0	0	0	0	0	0	0	2	0	0	0	0	0
Parasegetibacter_terrae	0	0	0	0	0	0	0	0	0	0	76	0	0	0	0	2
Paucimonas_lemoignei	0	0	0	0	0	0	0	0	0	0	6	0	0	0	0	0
Pedobacter_ruber	0	0	0	0	0	0	0	0	0	0	0	0	0	0	2	0
Pedomicrobium_manganicum	5	17	8	4	2	2	2	0	1	0	4	0	0	0	0	0
Pedosphaera_parvula	0	0	3	0	0	0	0	0	0	0	0	0	0	0	0	0
Pelagibaca_abyssi	0	0	2	1	0	3	0	0	0	0	3	0	0	0	0	0
Pelagibaca_bermudensis	0	0	0	0	0	5	0	0	0	0	4	0	0	0	0	0
Pelagibacterium_luteolum	3	5	2	6	4	0	0	0	3	0	0	5	19	0	0	0
Pelagibius_litoralis	0	4	18	0	6	14	0	0	9	0	15	19	0	0	0	30
Pelagicola_litorisediminis	0	1	9	1	0	24	0	0	0	0	0	0	0	0	0	0
Persicirhabdus_sediminis	5	35	14	0	0	2	10	30	0	0	3	2	0	0	0	0
Phaeobacter_gallaeciensis	54	105	111	56	15	39	79	87	15	0	39	15	2	0	0	0
Phaeobacter_inhibens	2	4	6	1	0	3	0	4	2	0	1	0	0	0	0	0
Phaeobacter_piscinae	64	17	22	8	67	217	0	1	0	0	2	0	0	0	0	0
Phaeobacter_porticola	241	67	129	39	313	191	0	5	0	0	3	0	0	0	0	0
Phaeodactylibacter_xiamenensis	15	2	0	0	0	0	0	0	9	10	74	25	0	0	0	3
Phaselicystis_flava	0	2	0	0	0	0	0	0	0	0	0	0	0	0	0	0
Phenylobacterium_conjunctum	0	0	0	0	0	0	0	0	0	0	5	0	0	0	0	0
Phenylobacterium_immobile	0	0	0	0	0	0	0	0	0	0	8	0	0	0	0	0
Phenylobacterium_koreense	0	0	0	0	0	0	0	0	0	0	4	0	0	0	0	0
Phenylobacterium_lituiforme	0	1	0	0	0	0	0	0	0	0	9	0	0	0	0	0
Phenylobacterium_muchangponense	0	0	0	0	0	0	0	0	0	0	7	0	0	0	0	0
Photobacterium_gaetbulicola	0	0	0	0	0	0	0	0	0	0	1	0	0	0	0	0
Photobacterium_rosenbergii	0	0	0	0	0	0	0	0	7	0	13	3	0	0	0	0
Phycisphaera_mikurensis	5	0	0	0	18	3	18	12	2	0	27	18	0	0	0	0
Phyllobacterium_leguminum	5	2	2	3	0	0	1	6	1	0	0	0	5	0	0	0
Pirellula_staleyi	53	121	92	67	7	29	52	48	17	0	30	36	13	0	0	0
Piscibacillus_halophilus	0	0	0	0	0	0	2	3	0	0	0	0	0	0	0	0
Piscibacillus_salipiscarius	0	0	0	0	0	0	5	0	0	0	0	0	0	0	0	0
Piscinibacter_aquaticus	0	0	0	0	0	2	0	0	0	0	0	0	0	0	0	0
Piscirickettsia_salmonis	0	0	0	2	9	123	4	3	0	0	0	0	0	0	0	0
Planctomicrobium_piriforme	121	112	85	67	20	44	4	1	52	0	38	66	192	0	0	86
Planctopirus_limnophila	1	32	9	1	0	0	0	0	0	0	4	0	0	0	0	0
Planifilum_fulgidum	0	0	0	0	0	0	0	0	0	0	2	0	0	0	0	0
Planktomarina_temperata	0	0	0	0	0	6	0	0	0	0	0	0	0	0	0	0
Planktotalea_frisia	0	0	0	0	0	2	0	0	0	0	0	0	0	0	0	0
Planococcus_maritimus	0	0	0	0	0	0	0	0	0	6	0	2	0	0	0	0
Planococcus_rifietoensis	0	0	0	0	0	0	0	0	1	0	0	0	0	0	0	0
Planococcus_salinarum	0	3	24	9	0	1	3	0	1	0	0	0	0	0	0	0
Planomicrobium_okeanokoites	0	0	0	0	0	0	0	0	0	0	1	3	0	0	0	0
Pleomorphomonas_koreensis	0	0	2	0	0	0	0	0	0	0	0	0	0	0	0	0
Pleomorphomonas_oryzae	0	0	0	0	0	0	0	0	0	0	2	0	0	0	0	0
Plesiocystis_pacifica	0	0	0	0	0	0	0	0	0	0	2	0	0	0	0	0
Polaribacter_reichenbachii	0	0	2	0	0	0	0	0	0	0	0	0	0	0	0	0
Polymorphum_gilvum	0	0	0	0	0	1	0	0	0	0	0	0	0	0	0	0
Pontibacillus_marinus	17	33	4	0	2	0	39	10	2	0	3	0	9	0	0	0
Ponticoccus_alexandrii	0	0	0	0	11	44	0	0	0	0	9	0	0	0	0	0
Ponticoccus_litoralis	0	0	0	0	0	12	0	0	0	0	0	0	0	0	0	0
Pontimonas_salivibrio	0	0	0	0	0	0	0	0	0	0	0	0	0	0	0	6
Porphyromonas_pogonae	0	0	0	0	0	0	0	0	6	0	0	0	0	0	0	0
Porticoccus_hydrocarbonoclasticus	0	0	0	0	0	0	0	0	0	0	2	2	3	0	0	0
Poseidonibacter_lekithochrous	0	0	3	0	0	0	0	0	0	0	2	0	0	0	0	0
Poseidonocella_pacifica	0	0	0	1	2	3	0	2	0	0	0	0	0	0	0	2
Poseidonocella_sedimentorum	0	0	0	0	0	0	0	0	0	0	2	0	0	0	0	0
Povalibacter_uvarum	0	1	0	0	0	0	0	0	0	0	0	0	0	0	0	0
Prevotella_melaninogenica	0	0	0	0	0	0	0	0	0	8	0	0	0	0	0	0
Primorskyibacter_sedentarius	36	25	53	42	10	39	22	21	2	0	20	24	0	0	0	0
Prolixibacter_bellariivorans	0	4	0	0	0	0	0	0	0	0	1	0	0	0	0	0
Propionigenium_maris	0	0	0	0	0	0	0	0	0	0	0	2	0	0	0	0
Propionispora_hippei	0	6	0	0	0	0	0	0	0	0	0	0	0	0	0	0
Proteiniborus_ethanoligenes	0	17	0	0	2	0	8	0	0	0	0	9	5	0	0	0
Pseudaestuariivita_atlantica	54	56	115	101	20	38	21	51	7	3	37	50	3	0	0	0
Pseudaminobacter_salicylatoxidans	0	0	0	0	0	0	0	0	0	0	0	0	2	0	0	0
Pseudarcobacter_cloacae	0	2	0	0	0	0	0	0	0	0	0	0	0	0	0	0
Pseudarcobacter_venerupis	0	9	3	0	0	2	0	0	0	0	0	0	0	0	0	0
Pseudolabrys_taiwanensis	8	16	15	0	0	4	0	0	0	0	38	0	0	0	0	0
Pseudomonas_stutzeri	0	0	0	0	0	0	0	0	0	1	0	0	0	0	0	0
Pseudooceanicola_batsensis	0	0	0	0	0	2	0	0	0	0	0	0	0	0	0	0
Pseudooceanicola_marinus	0	0	0	0	0	5	0	0	0	0	4	0	0	0	0	0
Pseudooceanicola_nitratireducens	0	0	0	3	3	7	4	2	0	0	14	3	0	0	0	0
Pseudooctadecabacter_jejudonensis	0	0	0	0	0	3	0	0	0	21	18	0	0	0	0	0
Pseudorhodoplanes_sinuspersici	0	6	25	0	0	0	0	0	0	0	30	0	0	0	0	1
Pseudoruegeria_aquimaris	78	57	41	124	2219	512	445	240	0	0	60	4	21	0	0	37
Pseudoruegeria_insulae	18	171	44	38	20	39	107	672	89	10	188	144	4	0	0	0
Pseudoruegeria_lutimaris	29	344	134	50	13	35	198	851	104	3	269	199	165	0	0	4
Pseudoruegeria_sabulilitoris	3025	3951	2842	3421	1101	1112	5342	8240	708	103	1084	1664	1093	0	5	187
Pseudoxanthomonas_mexicana	0	2	0	0	0	0	0	0	0	2	0	0	0	0	0	0
Pseudoxanthomonas_taiwanensis	0	0	0	0	0	0	0	0	0	3	0	0	0	0	0	0
Psychrobacillus_soli	0	1	0	0	0	0	0	0	0	0	0	0	0	0	0	0
Pusillimonas_ginsengisoli	0	0	0	1	0	0	0	0	0	0	0	0	0	0	0	0
Pusillimonas_noertemannii	0	0	0	5	0	0	3	0	0	0	2	0	0	0	0	0
Pyrinomonas_methylaliphatogenes	0	0	7	0	0	0	0	0	0	0	0	0	0	0	0	0
Pyruvatibacter_mobilis	0	0	0	0	0	2	0	0	0	0	0	0	0	0	0	0
Ralstonia_insidiosa	0	13	11	0	0	2	0	0	0	0	0	0	19	0	0	0
Ralstonia_pickettii	0	2	7	0	0	0	0	0	0	0	0	0	0	0	0	0
Ralstonia_solanacearum	0	0	1	0	0	0	0	0	0	0	0	0	0	0	0	0
Ramlibacter_tataouinensis	0	0	4	0	0	0	0	0	0	0	4	0	0	0	0	0
Rehaibacterium_terrae	0	0	0	0	0	0	0	0	0	0	2	0	0	0	0	0
Reichenbachiella_faecimaris	21	0	41	8	8	3	0	0	2	0	16	2	0	0	0	0
Reyranella_massiliensis	0	0	14	0	0	0	0	0	0	0	39	0	0	0	0	0
Rhizobacter_fulvus	0	0	0	0	0	0	0	0	0	0	13	0	0	0	0	0
Rhizobacter_gummiphilus	0	9	0	0	0	0	0	0	0	0	0	0	0	0	0	0
Rhizobium_genosp	0	0	0	0	0	0	0	0	0	0	3	0	0	0	0	0
Rhizobium_halophytocola	2	0	6	0	2	2	0	4	0	0	5	0	2	0	0	0
Rhizobium_leguminosarum	0	0	0	0	0	2	0	0	0	0	0	0	0	0	0	0
Rhizobium_rhizogenes	0	0	0	0	0	0	0	0	0	0	7	0	0	0	0	0
Rhizobium_rosettiformans	0	5	0	0	0	0	0	0	0	3	0	0	0	0	0	0
Rhizobium_selenitireducens	0	0	0	0	0	0	0	0	0	0	0	9	0	0	0	0
Rhizobium_soli	0	0	0	0	0	0	5	0	0	0	0	0	0	0	0	0
Rhizobium_subbaraonis	0	0	2	0	0	0	0	0	0	0	0	0	0	0	0	0
Rhizobium_tropici	0	0	0	0	0	0	0	0	0	0	1	0	0	0	0	0
Rhizobium_tubonense	0	0	0	0	0	0	0	0	0	0	7	0	0	0	0	0
Rhodobaca_barguzinensis	0	0	0	0	0	2	0	0	0	0	0	0	0	0	0	0
Rhodobacteraceae_bacterium	0	0	0	0	0	0	0	0	0	0	0	0	0	5	0	0
Rhodobium_gokarnense	3	0	0	5	0	2	1	2	0	0	0	0	0	0	0	0
Rhodobium_orientis	199	133	125	210	52	119	66	124	15	0	34	14	97	0	0	8
Rhodoblastus_acidophilus	0	0	0	0	0	0	0	0	0	0	2	0	0	0	0	0
Rhodoferax_koreense	0	0	4	0	0	0	0	0	0	0	0	0	0	0	0	0
Rhodoferax_saidenbachensis	0	0	0	0	0	0	0	0	0	0	15	0	0	0	0	0
Rhodomicrobium_vannielii	0	0	0	0	0	0	0	0	0	0	3	0	0	0	0	0
Rhodopirellula_baltica	978	683	477	1600	105	93	389	129	270	0	388	649	637	0	0	118
Rhodopirellula_lusitana	111	113	65	177	38	48	68	40	109	0	114	380	112	0	0	3
Rhodopirellula_maiorica	975	796	714	1574	233	133	806	278	230	0	352	839	662	0	0	32
Rhodopirellula_rubra	414	236	252	443	69	99	302	131	69	2	182	408	99	0	2	16
Rhodopirellula_sallentina	544	358	267	641	612	205	1832	598	23	0	62	159	57	0	0	37
Rhodoplanes_elegans	2	0	6	0	0	0	0	0	0	0	17	0	10	0	0	0
Rhodoplanes_piscinae	0	0	0	0	0	0	0	0	0	0	2	0	0	0	0	0
Rhodopseudomonas_faecalis	0	0	0	0	0	0	0	0	0	0	3	0	0	0	0	0
Rhodopseudomonas_palustris	0	0	0	0	0	0	0	0	0	0	2	0	0	0	0	0
Rhodopseudomonas_telluris	0	0	0	0	0	0	0	0	0	8	0	0	0	0	0	0
Rhodothermus_marinus	0	0	0	0	0	0	0	0	2	0	0	0	0	0	0	0
Rhodovastum_atsumiense	0	0	0	0	0	0	0	0	0	0	13	0	0	0	0	0
Rhodovibrio_salinarum	0	0	0	0	0	0	0	0	0	0	6	0	0	0	0	0
Rhodovibrio_sodomensis	0	0	0	0	0	0	0	0	0	0	2	0	0	0	0	0
Rhodovulum_adriaticum	0	0	0	0	0	0	8	0	0	0	0	0	0	0	0	0
Rhodovulum_aestuarii	6	0	4	21	4	0	9	6	0	0	2	0	0	0	0	0
Rhodovulum_mangrovi	0	1	0	0	0	0	0	0	0	0	0	0	0	0	0	0
Rhodovulum_marinum	0	0	0	0	2	5	3	0	2	0	10	2	2	0	0	2
Rhodovulum_sulfidophilum	0	0	0	0	0	3	0	0	0	0	0	0	0	0	0	0
Rhodovulum_tesquicola	2	0	4	2	0	0	0	0	0	0	0	0	0	0	0	0
Rickettsia_endosymbiont	0	0	0	0	0	0	0	0	4	0	23	34	0	0	0	0
Rickettsia_hoogstraalii	1	0	0	0	0	0	0	0	0	0	0	0	0	0	0	0
Rickettsiella_tipulae	0	0	0	0	0	0	0	0	0	0	2	0	0	0	0	0
Romboutsia_hominis	7	0	0	0	0	0	0	0	0	0	0	0	0	0	0	0
Romboutsia_ilealis	0	10	3	0	0	0	1	0	0	0	0	0	7	0	0	0
Romboutsia_lituseburensis	0	8	0	0	2	0	2	4	0	0	0	0	0	0	0	0
Roseibacillus_persicicus	120	113	44	100	22	15	164	83	28	0	89	148	16	0	0	4
Roseibacterium_beibuensis	0	0	0	0	0	3	0	0	0	0	0	0	0	0	0	0
Roseibacterium_elongatum	9	4	19	0	5	11	0	0	0	0	12	0	18	0	0	0
Roseibium_denhamense	19	3	2	7	8	38	1	24	0	0	5	0	0	0	0	0
Roseiflexus_castenholzii	0	19	1	1	0	0	0	0	0	0	0	0	0	0	0	2
Roseimaritima_ulvae	113	160	101	121	4	17	9	4	25	0	67	123	23	0	0	7
Roseisalinus_antarcticus	15	4	3	6	46	26	3	0	4	0	149	11	0	0	0	2
Roseisolibacter_agri	4	0	0	0	0	0	0	0	0	0	0	0	0	0	0	0
Roseivirga_ehrenbergii	0	0	0	0	0	0	0	0	0	0	3	0	0	0	0	1
Roseivivax_halodurans	0	0	3	0	8	3	5	3	0	0	3	0	24	0	0	0
Roseivivax_halotolerans	0	0	3	0	3	4	0	0	0	0	0	0	8	0	0	0
Roseivivax_isoporae	0	0	0	0	0	0	0	0	0	0	0	0	4	0	0	0
Roseivivax_jejudonensis	0	0	0	0	9	3	0	0	0	0	6	0	0	0	0	0
Roseivivax_lentus	0	0	0	0	0	0	0	2	0	0	0	0	0	0	0	0
Roseivivax_marinus	0	2	30	8	7	0	0	0	0	0	4	0	4	0	0	0
Roseivivax_roseus	0	0	0	6	6	6	0	0	0	0	0	0	0	0	0	0
Roseivivax_sediminis	13	2	3	0	7	0	0	0	0	0	4	0	0	0	0	0
Roseobacter_denitrificans	0	0	1	0	0	2	0	0	0	0	9	0	4	0	0	1
Roseomonas_alkaliterrae	0	4	0	0	0	0	0	0	0	0	0	0	0	0	0	0
Roseomonas_gilardii	0	0	0	0	0	0	0	0	0	4	0	3	0	11	4	3
Roseomonas_rubra	0	0	0	0	0	0	0	0	0	0	0	7	0	0	0	0
Roseospirillum_parvum	0	0	0	0	0	0	0	0	0	0	0	0	0	0	0	3
Roseovarius_aestuarii	90	14	64	7	31	133	5	4	9	0	106	17	143	0	0	13
Roseovarius_albus	5	13	7	10	2	6	0	0	0	0	3	5	0	0	0	0
Roseovarius_algicolus	0	0	0	0	2	2	0	0	5	0	19	13	14	0	0	0
Roseovarius_aquimarinus	0	3	0	0	6	0	0	0	0	0	0	0	0	0	0	0
Roseovarius_atlanticus	2	0	7	0	3	0	0	0	1	0	4	10	0	0	0	0
Roseovarius_halophilus	0	0	0	0	0	0	0	0	0	0	0	2	0	0	0	0
Roseovarius_halotolerans	0	0	0	0	3	4	2	0	0	0	0	0	0	0	0	0
Roseovarius_indicus	0	0	0	0	0	7	0	1	1	0	5	3	6	0	0	0
Roseovarius_nubinhibens	0	0	4	0	5	12	1	0	7	0	10	4	45	0	0	0
Rubellimicrobium_mesophilum	5	5	10	0	0	0	0	0	0	0	0	0	0	0	0	0
Rubinisphaera_brasiliensis	408	194	231	397	65	53	24	10	56	0	82	44	119	0	0	10
Rubrimonas_cliftonensis	0	0	0	0	0	4	0	0	0	0	0	0	0	0	0	0
Rubrimonas_shengliensis	0	0	0	0	0	7	0	0	0	0	0	0	0	0	0	0
Rubripirellula_obstinata	132	51	44	162	44	33	70	17	30	0	54	55	59	0	0	0
Rudaea_cellulosilytica	0	0	0	0	0	0	0	0	0	0	9	0	0	0	0	0
Ruegeria_arenilitoris	1352	1484	1707	1725	1477	825	1913	2692	156	21	1038	414	236	0	1	19
Ruegeria_atlantica	1737	1475	2230	1823	4156	1508	1488	1993	192	31	2212	588	1175	0	2	45
Ruegeria_conchae	328	356	570	406	673	232	297	236	55	5	270	146	1122	0	0	52
Ruegeria_denitrificans	29	19	37	23	76	33	6	7	3	0	31	3	29	0	0	0
Ruegeria_halocynthiae	0	0	0	0	0	4	0	0	0	0	3	0	0	0	0	0
Ruegeria_intermedia	637	521	903	468	1037	311	248	140	59	4	326	218	1642	0	0	519
Ruegeria_lacuscaerulensis	25	22	50	27	577	354	1549	1003	6	0	67	24	130	0	0	3
Ruegeria_marina	11	14	4	12	3	14	10	14	1	0	6	10	19	0	0	0
Ruegeria_pomeroyi	38	69	133	25	27	39	13	10	2	1	69	15	80	0	0	0
Rugamonas_rubra	0	0	0	0	0	0	0	0	0	0	2	0	0	0	0	0
Ruminiclostridium_cellulolyticum	0	0	2	0	0	0	0	0	0	0	0	0	0	0	0	0
Ruminococcus_bicirculans	0	0	0	3	0	0	0	0	0	0	0	0	0	0	0	0
Saccharicrinis_fermentans	36	3	30	0	0	5	0	0	2	1	3	4	0	0	0	0
Saccharococcus_thermophilus	0	0	0	0	0	0	0	0	0	3	0	0	0	5	5	0
Sagittula_stellata	3	0	0	1	15	92	0	0	0	0	2	0	0	0	0	0
Salimicrobium_halophilum	0	0	0	0	0	1	0	0	0	0	0	0	0	0	0	0
Salinarimonas_rosea	0	0	0	0	0	0	0	0	0	0	0	0	3	0	0	0
Salinibacillus_aidingensis	0	0	0	0	0	0	0	2	0	0	0	0	0	0	0	0
Salinibacillus_kushneri	0	0	0	11	0	2	0	10	0	3	0	0	0	0	0	0
Salinibacterium_amurskyense	0	0	0	0	0	2	0	0	0	0	0	0	0	0	0	0
Salinimicrobium_soli	0	0	0	0	3	3	0	0	0	0	0	0	0	0	0	0
Salinisphaera_shabanensis	0	2	3	0	0	0	0	0	0	0	0	0	0	0	0	0
Salinispira_pacifica	0	0	0	0	0	0	0	0	0	0	15	0	0	0	0	2
Salipaludibacillus_agaradhaerens	0	0	0	0	0	0	0	0	0	0	5	0	0	0	0	0
Salisaeta_longa	0	0	0	0	0	0	0	0	0	8	0	0	0	0	0	0
Sandaracinus_amylolyticus	5	0	16	0	0	4	0	0	19	0	58	34	0	0	0	3
Sarcina_ventriculi	6	68	54	33	5	4	37	4	0	0	7	0	0	0	0	0
Schlegelella_aquatica	0	70	14	0	0	3	0	0	0	5847	5	77	3	949	331	389
Schlegelella_thermodepolymerans	0	0	0	0	0	0	0	0	0	41	1	0	0	14	7	8
Schlesneria_paludicola	0	0	0	0	0	0	0	0	0	0	5	0	0	0	0	0
Scopulibacillus_darangshiensis	0	0	0	2	0	0	4	9	0	0	3	0	0	0	0	0
Sedimentibacter_acidaminivorans	0	0	0	0	0	1	0	0	0	0	0	0	0	0	0	0
Sedimenticola_selenatireducens	0	0	0	0	0	2	0	0	0	0	2	0	0	0	0	0
Sedimentitalea_nanhaiensis	2	0	0	0	0	0	0	0	0	0	4	0	0	0	0	0
Sediminibacillus_halophilus	2	0	0	1	0	0	3	2	0	0	0	0	0	0	0	0
Sediminispirochaeta_bajacaliforniensis	0	0	1	0	0	0	0	0	0	0	2	0	0	0	0	0
Segetibacter_koreensis	0	0	0	0	0	0	0	0	0	0	1	0	0	0	0	0
Seonamhaeicola_acroporae	0	15	0	0	0	0	0	0	0	0	0	0	0	0	0	0
Serratia_marcescens	0	0	0	0	0	0	0	0	0	0	0	0	0	0	0	5
Serratia_nematodiphila	0	0	0	0	0	0	0	0	0	0	0	0	0	0	0	2
Shimia_haliotis	3	2	11	2	4	11	2	2	0	0	9	3	0	0	0	0
Shimia_isoporae	9	6	6	1	18	24	5	2	7	0	25	5	3	0	0	3
Shimia_marina	975	754	1005	1090	1460	504	190	97	92	2	445	289	9	0	0	2
Siccirubricoccus_deserti	0	10	0	0	0	0	0	0	0	0	0	0	0	0	0	0
Silanimonas_lenta	0	0	0	0	0	0	0	0	0	0	0	0	0	2	0	0
Singulisphaera_acidiphila	25	30	52	30	0	2	0	0	0	0	129	0	2	0	2	3
Singulisphaera_mucilaginosa	0	0	0	0	0	0	0	0	0	0	1	0	0	0	0	0
Skermanella_aerolata	0	0	0	0	0	0	0	0	0	0	1	17	0	0	0	0
Sneathiella_glossodoripedis	0	3	1	0	0	0	0	2	0	0	0	0	0	0	0	0
Solibacillus_isronensis	0	0	0	0	0	0	0	0	0	0	0	13	0	0	0	0
Solibacillus_silvestris	0	0	0	0	0	0	0	0	0	0	0	29	20	0	3	0
Solirubrobacter_soli	0	11	16	2	1	0	2	0	0	0	2	0	0	0	0	0
Solitalea_canadensis	0	0	0	0	0	0	0	0	0	0	0	0	0	0	51	0
Sphaerobacter_thermophilus	0	10	4	0	0	0	0	0	0	1	0	0	0	0	0	0
Sphingobacterium_daejeonense	0	0	0	0	0	0	0	0	0	5	0	0	0	0	0	0
Sphingobium_aquiterrae	0	0	0	0	0	0	0	0	0	0	0	0	0	0	1	0
Sphingobium_limneticum	0	0	0	0	0	0	0	0	0	1	0	0	0	0	0	0
Sphingobium_yanoikuyae	0	0	0	0	0	0	0	0	0	0	0	0	0	0	12	0
Sphingomonas_fennica	0	4	0	0	0	0	0	0	0	0	0	0	0	0	0	0
Sphingomonas_jaspsi	9	18	21	0	0	0	0	0	0	0	0	0	0	0	0	0
Sphingomonas_parvus	0	9	9	0	0	0	0	0	0	0	0	0	0	0	0	0
Sphingomonas_sediminicola	0	1	0	0	0	0	0	0	0	0	0	0	0	0	0	0
Sphingosinicella_microcystinivorans	0	0	0	0	0	0	0	0	0	0	1	0	0	0	0	0
Spiribacter_roseus	0	0	0	0	0	2	0	0	0	0	0	0	0	0	0	0
Spirosoma_lacussanchae	4	0	0	0	0	0	0	0	0	0	0	0	0	0	0	0
Sporacetigenium_mesophilum	0	0	0	0	0	0	2	0	0	0	0	0	0	0	0	0
Sporichthya_polymorpha	0	0	4	0	0	0	0	0	0	0	2	0	0	0	0	0
Sporocytophaga_myxococcoides	0	0	0	0	0	0	0	0	0	0	1	0	0	3	0	0
Sporomusa_aerivorans	0	2	0	0	0	0	0	0	0	0	0	0	0	0	0	0
Sporosarcina_aquimarina	0	0	0	0	0	0	1	0	0	0	0	0	0	0	0	0
Sporosarcina_luteola	0	5	0	0	0	0	7	16	0	0	0	0	0	0	0	0
Sporosarcina_pasteurii	0	5	14	0	0	0	17	49	0	0	0	0	0	0	0	0
Sporosarcina_saromensis	0	0	0	0	0	0	0	1	0	0	0	0	0	0	0	0
Sporosarcina_soli	6	0	5	0	0	0	9	13	0	0	0	0	0	0	0	0
Staphylococcus_capitis	0	0	2	0	0	0	0	0	6	0	0	0	0	3	8	0
Staphylococcus_caprae	0	0	1	0	0	0	0	0	0	0	0	0	0	0	0	0
Staphylococcus_epidermidis	10	0	10	7	5	0	0	0	1	0	0	0	0	0	10	0
Staphylococcus_haemolyticus	0	0	0	0	0	0	0	0	0	3	0	0	0	0	0	0
Stappia_indica	301	474	623	76	0	0	2	3	0	0	1	0	30	0	0	0
Stenotrophomonas_indicatrix	0	0	1	0	0	0	0	0	0	0	0	0	0	0	0	0
Stenotrophomonas_maltophilia	44	49	73	12	7	0	3	0	8	27	0	0	14	0	82	68
Stenotrophomonas_rhizophila	0	0	0	0	0	0	0	0	0	0	0	0	0	0	2	0
Streptococcus_mitis	0	0	0	0	0	0	0	0	0	0	0	0	0	0	0	8
Streptococcus_pneumoniae	0	0	0	0	0	0	0	0	0	0	0	0	0	0	0	8
Streptococcus_pseudopneumoniae	0	0	0	0	0	0	0	0	0	0	0	0	0	0	0	1
Streptomyces_hygroscopicus	0	0	0	0	0	3	0	0	0	0	0	0	0	0	0	0
Sulfitobacter_delicatus	0	5	5	0	0	0	0	0	0	0	0	0	0	0	0	0
Sulfitobacter_dubius	0	0	2	0	0	1	0	0	0	0	0	0	0	0	0	0
Sulfitobacter_faviae	0	0	5	0	2	9	0	0	0	0	2	0	2	0	0	0
Sulfitobacter_noctilucae	0	0	0	0	0	0	0	0	0	0	2	0	10	0	0	0
Sulfitobacter_pseudonitzschiae	0	0	2	0	0	3	2	2	0	0	6	0	5	0	0	0
Sulfitobacter_undariae	0	0	0	0	2	5	0	0	0	0	0	0	0	0	0	0
Sulfurimonas_autotrophica	18	0	17	0	0	0	0	0	0	0	0	0	0	0	0	0
Sulfurimonas_paralvinellae	10	16	10	0	0	0	0	0	0	0	0	0	0	0	0	0
Sulfuritalea_hydrogenivorans	8	12	2	0	0	0	0	0	0	0	7	0	0	0	0	0
Sulfurovum_lithotrophicum	0	0	1	0	0	2	0	0	0	0	0	0	0	0	0	0
Sulfurovum_riftiae	2	13	19	0	0	0	0	0	0	0	0	0	0	0	0	0
Sunxiuqinia_elliptica	0	5	0	0	0	0	0	0	1	3	0	0	0	0	0	0
Symbiobacterium_thermophilum	6	0	6	0	0	0	0	0	0	0	0	0	0	0	0	0
Syntrophobacter_fumaroxidans	0	0	2	0	0	0	0	0	0	0	0	0	0	0	0	0
Syntrophus_gentianae	6	0	0	0	0	0	0	0	0	0	3	2	0	0	0	0
Tagaea_marina	0	0	0	0	0	4	0	0	0	0	0	0	0	0	0	0
Tahibacter_aquaticus	2	0	0	0	0	0	0	0	0	0	0	0	0	0	0	0
Tamlana_crocina	0	0	0	0	0	0	0	0	0	0	0	0	0	0	0	3
Tanticharoenia_sakaeratensis	0	0	0	0	0	0	0	0	0	0	2	0	0	0	0	0
Tateyamaria_omphalii	0	0	0	0	3	12	1	2	0	0	7	2	0	0	0	0
Tenacibaculum_gallaicum	0	0	8	0	0	0	0	0	0	0	1	0	0	0	0	0
Tenacibaculum_maritimum	0	0	2	0	0	0	0	0	0	0	0	0	0	0	0	0
Tepidibacillus_decaturensis	3	0	0	0	0	0	13	0	0	0	0	0	0	0	0	0
Tepidibacter_formicigenes	0	0	0	0	0	0	5	0	0	0	0	0	0	0	0	0
Tepidisphaera_mucosa	0	4	6	0	0	0	0	0	0	0	20	0	0	0	0	2
Terracidiphilus_gabretensis	0	0	0	0	0	0	0	0	0	0	25	0	0	0	0	0
Terriglobus_roseus	0	0	0	0	0	0	0	0	0	0	4	0	0	0	0	0
Terriglobus_saanensis	0	0	0	0	0	0	0	0	0	0	7	0	0	0	0	0
Terrimonas_ferruginea	0	0	0	0	0	0	0	0	0	0	18	0	0	0	0	2
Terrimonas_lutea	6	0	0	0	0	0	0	0	0	0	0	0	0	0	0	0
Terrisporobacter_glycolicus	0	0	0	0	0	0	4	0	0	0	0	0	0	0	0	0
Terrisporobacter_mayombei	0	20	10	9	6	0	16	0	0	0	0	0	0	0	0	0
Tessaracoccus_oleiagri	0	0	0	0	0	2	0	0	0	0	0	0	0	0	0	0
Thalassobacillus_cyri	11	4	5	1	0	0	25	5	0	0	0	0	0	0	0	0
Thalassobacillus_devorans	8	3	8	0	2	0	52	8	1	0	3	0	23	0	0	0
Thalassobacillus_hwangdonensis	3	0	0	0	0	0	5	0	0	0	0	0	0	0	0	0
Thalassobius_gelatinovorus	8	12	8	8	12	30	35	41	2	0	10	2	0	0	0	0
Thalassobius_mediterraneus	530	504	826	698	246	182	131	128	118	1	518	438	114	0	2	7
Thalassococcus_halodurans	355	408	318	430	164	138	223	221	52	22	71	122	235	0	0	1
Thalassospira_marina	0	2	1	0	0	73	0	0	0	0	0	0	78	0	0	2
Thalassotalea_crassostreae	0	0	2	0	2	0	0	0	0	0	0	0	0	0	0	0
Thalassotalea_ganghwensis	0	0	0	0	0	0	0	1	0	0	0	0	0	0	0	0
Thermaerobacter_marianensis	0	0	0	0	0	0	0	0	0	0	5	0	0	0	0	0
Thermanaeromonas_toyohensis	0	0	0	0	0	0	0	0	0	0	2	0	0	0	0	0
Thermincola_potens	1	0	2	0	0	0	0	2	0	0	0	0	0	0	0	0
Thermus_scotoductus	0	56	4	0	0	0	3	0	0	183	4	356	14	470	381	94
Thioalkalivibrio_denitrificans	0	0	1	2	0	0	2	0	0	0	2	0	0	0	0	0
Thioalkalivibrio_sulfidiphilus	0	0	3	0	0	1	0	0	0	0	0	0	0	0	0	0
Thioalkalivibrio_thiocyanodenitrificans	0	5	20	4	0	2	16	6	0	0	8	8	6	0	0	0
Thioalkalivibrio_thiocyanoxidans	0	2	0	0	0	0	0	0	0	0	0	0	0	0	0	0
Thiobaca_trueperi	0	0	0	0	0	0	0	0	0	0	2	0	0	0	0	0
Thiobacillus_thioparus	0	0	0	0	0	0	0	0	0	0	12	0	0	0	0	0
Thioclava_atlantica	0	1	0	0	4	10	2	8	1	0	4	0	0	0	0	0
Thioclava_dalianensis	0	0	0	0	0	7	0	0	0	0	0	0	0	0	0	0
Thioclava_indica	0	0	0	0	0	3	0	3	0	0	0	0	0	0	0	0
Thioclava_pacifica	47	4	35	28	17	56	16	6	8	0	31	56	39	0	0	14
Thioflavicoccus_mobilis	0	0	0	0	0	9	2	0	0	0	0	0	0	0	0	0
Thiogranum_longum	0	0	4	0	0	0	0	0	0	0	0	0	0	0	0	0
Thiohalobacter_thiocyanaticus	0	0	2	0	0	3	0	0	0	0	3	0	0	0	0	0
Thiohalomonas_denitrificans	0	6	5	0	3	54	0	0	0	0	3	0	0	0	0	0
Thiohalospira_halophila	0	0	0	0	0	2	0	0	0	0	0	0	0	0	0	0
Thiomargarita_namibiensis	0	0	0	0	0	1	0	0	0	0	0	0	0	0	0	0
Thioploca_ingrica	0	0	0	0	0	1	0	0	0	0	0	0	0	0	0	0
Thiorhodospira_sibirica	32	41	77	15	60	373	14	8	11	0	30	7	0	0	0	12
Thiothrix_eikelboomii	0	19	10	4	2	0	0	0	0	0	0	0	0	0	0	0
Tolypothrix_tenuis	0	0	0	0	0	0	0	0	0	0	0	0	8	0	0	0
Tropicibacter_litoreus	10	5	0	3	7	11	2	11	0	0	1	0	13	0	0	0
Tropicibacter_naphthalenivorans	85	138	87	112	12	34	26	27	14	0	38	19	0	0	0	0
Tropicibacter_phthalicicus	0	0	0	0	0	6	0	0	0	0	0	0	0	0	0	0
Tropicimonas_arenosa	0	4	2	0	5	10	3	3	0	0	0	0	21	0	0	0
Tropicimonas_isoalkanivorans	1041	1094	802	1482	365	204	836	1565	90	0	316	394	204	1	0	4
Truepera_radiovictrix	0	0	0	0	0	0	0	0	0	6	0	0	0	0	0	0
Tumebacillus_algifaecis	0	0	4	0	0	0	2	0	0	0	0	0	0	0	0	0
Tumebacillus_avium	9	0	7	8	0	4	17	8	0	0	2	3	0	0	0	0
Tumebacillus_ginsengisoli	5	0	6	0	0	0	1	0	0	0	2	2	4	0	0	0
Tumebacillus_luteolus	0	0	3	0	0	0	0	0	0	0	0	0	0	0	0	0
Tumebacillus_permanentifrigoris	2	0	0	0	0	0	4	0	0	0	0	0	2	0	0	0
Tumebacillus_soli	2	5	2	0	0	0	0	0	0	0	0	0	0	0	0	0
Turicibacter_sanguinis	0	0	2	0	4	0	0	0	0	0	0	0	0	0	0	0
Ulvibacter_antarcticus	0	0	0	0	0	0	0	0	0	0	1	0	0	0	0	0
Unclassified	8651	7680	8420	6553	4010	14977	5387	4008	2226	407	5658	3277	4482	506	515	1787
Ureibacillus_thermophilus	0	0	0	0	0	0	0	2	0	0	0	0	0	0	0	0
Vadicella_arenosi	9	3	18	2	16	37	2	0	4	1	22	2	42	0	0	9
Variibacter_gotjawalensis	0	0	7	0	0	0	0	0	0	0	14	0	0	0	0	0
Variovorax_boronicumulans	0	0	0	0	0	0	0	0	0	0	6	0	0	0	0	0
Variovorax_ginsengisoli	0	0	0	0	0	0	0	0	0	0	11	0	0	0	0	0
Variovorax_paradoxus	0	0	0	0	0	0	0	0	0	0	12	0	0	0	0	0
Verrucomicrobia_bacterium	13	9	5	12	10	0	0	0	0	0	3	0	0	0	0	0
Vibrio_mediterranei	0	2	0	0	0	0	0	0	2	0	4	0	0	0	0	0
Vibrio_shiloi	0	0	0	0	0	0	0	0	0	0	3	0	0	0	0	0
Virgibacillus_alimentarius	0	0	0	0	0	0	0	2	0	0	0	0	0	0	0	0
Virgibacillus_sediminis	0	0	0	3	0	0	0	0	0	0	0	0	0	0	0	0
Vulcaniibacterium_tengchongense	0	0	0	0	0	0	0	0	0	3	0	0	0	0	0	0
Vulcaniibacterium_thermophilum	3	553	192	21	4	9	2	3	7	29282	1875	10770	118	12472	9171	9415
Vulgatibacter_incomptus	0	8	2	0	0	0	0	0	0	0	3	0	0	0	0	1
Wenxinia_marina	0	0	0	0	0	0	0	0	0	0	8	0	0	0	0	6
Wenxinia_saemankumensis	0	0	0	0	0	0	0	0	0	0	0	2	0	0	0	0
Wenzhouxiangella_marina	77	85	284	36	34	16	4	0	135	14	409	417	27	0	2	81
Winogradskyella_poriferorum	0	0	0	0	0	0	0	0	0	0	2	0	0	0	0	0
Woeseia_oceani	79	9	152	13	90	75	0	0	45	0	83	58	15	0	0	2
Wolbachia_endosymbiont	0	2	5	0	0	0	0	0	0	0	0	0	0	0	0	0
Wolbachia_pipientis	0	0	13	0	0	0	0	0	0	0	0	0	0	0	0	0
Yangia_pacifica	0	0	0	2	2	5	0	0	0	0	0	0	0	0	0	0
Yonghaparkia_alkaliphila	0	0	0	0	0	0	0	0	0	0	2	0	0	0	0	0
Youngiibacter_fragilis	0	0	0	0	0	0	1	0	0	0	0	0	0	0	0	0
Youngiibacter_multivorans	0	0	0	0	2	0	0	0	0	0	0	0	0	0	0	0
Zeaxanthinibacter_enoshimensis	0	0	0	0	0	1	0	0	0	0	0	0	0	0	0	0
Zoogloea_resiniphila	0	0	0	0	2	0	0	0	0	0	0	0	0	10	0	0
Zooshikella_ganghwensis	68	68	38	231	31	1272	16	9	3	0	15	0	0	0	0	0
